# Supplementary material for: A unique life-strategy of an endophytic yeast Rhodotorula mucilaginosa JGTA-S1—a comparative genomics viewpoint
Source: DNA Res. 2019 Jan 7;26(2):131–46. doi: 10.1093/dnares/dsy044 (PMC6476726; doi:10.1093/dnares/dsy044)
Supplement: Supplementary Data [file dsy044_supp.zip]

Archive with 9 entries (8 files):
- dsy044-Suppl_data/
- dsy044-Suppl_data/dsy044_Figure_S3.tif
- dsy044-Suppl_data/dsy044_Figure_S4.tif
- dsy044-Suppl_data/dsy044_Figure_S5.tif
- dsy044-Suppl_data/dsy044_Supplementary_data.docx
- dsy044-Suppl_data/Thumbs.db
- dsy044-Suppl_data/dsy044_Figure_S1.tif
- dsy044-Suppl_data/dsy044_Figure_S2.tif
- dsy044-Suppl_data/dsy044_Supplementary_Tables.xlsx
