# Supplementary material for: A unique life-strategy of an endophytic yeast Rhodotorula mucilaginosa JGTA-S1—a comparative genomics viewpoint
Source: DNA Res. 2019 Jan 7;26(2):131–46. doi: 10.1093/dnares/dsy044 (PMC6476726; doi:10.1093/dnares/dsy044)
Supplement: Supplementary Data [file dsy044_supp.zip › dsy044-Suppl_data/dsy044_Supplementary_Tables.xlsx]

## Sheet: Table S1
Table S1. Comparison between Nanopore-guided and Nanopore-free assembly
Features	Illumina only	Illumina + Nanopore
No of scaffolds	572	341
N50	238.474	685.833
Length of assembly	20,200,788	20,358,951
Largest scaffold	757.15	2,159,349

## Sheet: Table S2
Table S2. Mitochondrial genome of R. mucilaginosa JGTA-S1
Scaffold	Gene name	Start	End	Orientation	Annotation
Scaffold_2	gene	cob_b	1	738	Apocytochrome b
Scaffold_2	gene	cox1	2418	3770	Cytochrome c oxidase subunit 1
Scaffold_2	tRNA	trnN(aac)	5505	5576	Anticodon AAC
Scaffold_2	gene	nad6	5740	6330	NADH dehydrogenase subunit 6
Scaffold_2	tRNA	trnG(gga)	6643	6713	Anticodon GGA
Scaffold_2	gene	nad2	7156	8166	NADH dehydrogenase subunit 2
Scaffold_2	gene	nad3	8340	8684	NADH dehydrogenase subunit 3
Scaffold_2	gene	atp6_b	9054	9257	ATP synthase subunit 6
Scaffold_2	gene	atp6_a	9466	9765	ATP synthase subunit 6
Scaffold_2	tRNA	trnP(cca)	10313	10384	Anticodon CCA
Scaffold_2	rRNA	rrnL	10585	12085	Large subunit ribosomal RNA
Scaffold_2	rRNA	rrnL	13539	15058	Large subunit ribosomal RNA
Scaffold_2	rRNA	rrnS	16449	17454	Small subunit ribosomal RNA
Scaffold_2	tRNA	trnY(tac)	19562	19645	Anticodon TAC
Scaffold_2	tRNA	trnF(ttc)	19696	19767	Anticodon TTC
Scaffold_2	tRNA	trnA(gca)	19821	19891	Anticodon GCA
Scaffold_2	tRNA	trnK(aaa)	20091	20162	Anticodon AAA
Scaffold_2	tRNA	trnQ(caa)	20189	20260	Anticodon CAA
Scaffold_2	tRNA	trnT(aca)	20397	20467	Anticodon ACA
Scaffold_2	tRNA	trnE(gaa)	20503	20573	Anticodon GAA
Scaffold_2	tRNA	trnM(atg)	20613	20683	Anticodon ATG
Scaffold_2	tRNA	trnV(gta)	20747	20818	Anticodon GTA
Scaffold_2	gene	nad5_b	21119	22255	NADH dehydrogenase subunit 5
Scaffold_2	gene	nad5_a	24178	24837	NADH dehydrogenase subunit 5
Scaffold_2	gene	nad4l	24994	25254	NADH dehydrogenase subunit 4L
Scaffold_2	tRNA	trnD(gac)	25489	25561	Anticodon GAC
Scaffold_2	tRNA	trnI(atc)	25601	25671	Anticodon ATC
Scaffold_2	tRNA	trnM(atg)	25786	25857	Anticodon ATG
Scaffold_2	tRNA	trnH(cac)	26166	26236	Anticodon CAC
Scaffold_2	gene	atp9_a	26524	26658	ATP synthase subunit 9
Scaffold_2	gene	atp9_b	27876	27938	ATP synthase subunit 9
Scaffold_2	tRNA	trnL1(cta)	28291	28373	Anticodon CTA
Scaffold_2	gene	cox2-1	28584	28961	Cytochrome c oxidase subunit 2
Scaffold_2	gene	cox2-0	30566	30937	Cytochrome c oxidase subunit 2
Scaffold_2	gene	nad1	31484	32452	NADH dehydrogenase subunit 1
Scaffold_2	gene	cox3-1	32576	32650	cytochrome c oxidase subunit 3
Scaffold_2	gene	cox3-2	33423	33476	cytochrome c oxidase subunit 3
Scaffold_2	gene	cox3-0	33727	34161	cytochrome c oxidase subunit 3
Scaffold_2	tRNA	trnS2(tca)	35639	35724	Anticodon TCA
Scaffold_2	tRNA	trnL2(tta)	35829	35911	Anticodon TTA
Scaffold_2	tRNA	trnW(tgg)	35978	36050	Anticodon TGG
Scaffold_2	tRNA	trnC(tgc)	36122	36185	Anticodon TGC
Scaffold_2	tRNA	trnR(cga)	36246	36316	Anticodon CGA
Scaffold_2	gene	nad4	36868	38076	NADH dehydrogenase subunit 4
Scaffold_2	gene	cob_a	38490	38882	Apocytochrome b

## Sheet: Table S3
Table S3. Annotation of genes of R. mucilaginosa JGTA-S1
Gene_id	Scaffold_new	Start location in scaffold new	Stop location in scaffold new	Best Blast Hit from nr	Uniprot entry of best hit	Organism of best hit	Uniprot protein name	GO terms from blast2go	Go annotation from blast2go
g1311.t1	Scaffold_7	129149	131247	gi|472580365|gb|EMS18172.1|	M7WCR3	Rhodosporidium NP11uloides (strain NP11) (Yeast) (RhodoNP11ula gracilis)	[3-methyl-2-oxobutanoate dehydrogenase (Acetyl-transferring)] kinase	GO:0003676 GO:0005524 GO:0016301 GO:0016310	nucleic acid binding;ATP binding;kinase activity;phosphorylation
g3917.t1	Scaffold_1	267308	269257	gi|472582935|gb|EMS20597.1|	M7WJD0	Rhodosporidium NP11uloides (strain NP11) (Yeast) (RhodoNP11ula gracilis)	[acyl-carrier-protein] S-malonyltransferase	GO:0016740 GO:0008152	transferase activity;metabolic process
g5559.t1	Scaffold_2	240493	241897	gi|472588651|gb|EMS26123.1|	M7Y0M2	Rhodosporidium NP11uloides (strain NP11) (Yeast) (RhodoNP11ula gracilis)	1-(5-phosphoribosyl)-5-[(5-phosphoribosylamino)methylideneamino]imidazole-4-carboxamide isomerase	GO:0044424 GO:0000107 GO:0003949 GO:0000105 EC:2.4.2	intracellular part;imidazoleglycerol-phosphate synthase activity;1-(5-phosphoribosyl)-5-[(5-phosphoribosylamino)methylideneamino]imidazole-4-carboxamide isomerase activity;histidine biosynthetic process
g922.t1	Scaffold_19	17348	18714	gi|472586131|gb|EMS23659.1|	M7XIE8	Rhodosporidium NP11uloides (strain NP11) (Yeast) (RhodoNP11ula gracilis)	1-acyl-sn-glycerol-3-phosphate acyltransferase (EC 2.3.1.51)	GO:0016020 GO:0003841 GO:0008654	membrane;1-acylglycerol-3-phosphate O-acyltransferase activity;phospholipid biosynthetic process
g854.t1	Scaffold_12	321240	322550	gi|472587968|gb|EMS25464.1|	M7XNG3	Rhodosporidium NP11uloides (strain NP11) (Yeast) (RhodoNP11ula gracilis)	1-acylglycerone phosphate reductase	GO:0016491 GO:0055114	oxidoreductase activity;oxidation-reduction process
g4126.t1	Scaffold_1	928272	929692	gi|472587004|gb|EMS24503.1|	M7XW80	Rhodosporidium NP11uloides (strain NP11) (Yeast) (RhodoNP11ula gracilis)	1-alkyl-2-acetylglycerophosphocholine esterase	GO:0003847 GO:0016042	1-alkyl-2-acetylglycerophosphocholine esterase activity;lipid catabolic process
g4138.t1	Scaffold_1	966755	968521	gi|472587004|gb|EMS24503.1|	M7XW80	Rhodosporidium NP11uloides (strain NP11) (Yeast) (RhodoNP11ula gracilis)	1-alkyl-2-acetylglycerophosphocholine esterase	GO:0003847 GO:0016042	1-alkyl-2-acetylglycerophosphocholine esterase activity;lipid catabolic process
g132.t1	Scaffold_4	354518	356464	gi|472583475|gb|EMS21108.1|	M7XLN9	Rhodosporidium NP11uloides (strain NP11) (Yeast) (RhodoNP11ula gracilis)	1-aminocyclopropane-1-carboxylate synthase	GO:0003824 GO:0030170 GO:0009058	catalytic activity;pyridoxal phosphate binding;biosynthetic process
g243.t1	Scaffold_4	708095	713493	gi|472583510|gb|EMS21143.1|	M7XLS7	Rhodosporidium NP11uloides (strain NP11) (Yeast) (RhodoNP11ula gracilis)	1-aminocyclopropane-1-carboxylate synthase	GO:0003824 GO:0030170 GO:0009058	catalytic activity;pyridoxal phosphate binding;biosynthetic process
g3713.t1	Scaffold_6	833915	835785	gi|472582109|gb|EMS19811.1|	M7WP35	Rhodosporidium NP11uloides (strain NP11) (Yeast) (RhodoNP11ula gracilis)	1-aminocyclopropane-1-carboxylate synthase	GO:0008483 GO:0030170 GO:0009058	transaminase activity;pyridoxal phosphate binding;biosynthetic process
g1140.t1	Scaffold_17	372450	379100	gi|472582231|gb|EMS19927.1|	M7WHH3	Rhodosporidium NP11uloides (strain NP11) (Yeast) (RhodoNP11ula gracilis)	1-phosphatidylinositol 4-kinase	GO:0005840 GO:0005488 GO:0016301 GO:0016773 GO:0016310 GO:0042254 GO:0044763	ribosome;binding;kinase activity;phosphotransferase activity, alcohol group as accepNP11;phosphorylation;ribosome biogenesis;single-organism cellular process
g699.t1	Scaffold_3	1124416	1126514	gi|472580453|gb|EMS18253.1|	M7XDU7	Rhodosporidium NP11uloides (strain NP11) (Yeast) (RhodoNP11ula gracilis)	1-phosphatidylinositol phosphodiesterase	GO:0008081 GO:0006629	phosphoric diester hydrolase activity;lipid metabolic process
g1487.t1	Scaffold_7	710063	716168	gi|472582614|gb|EMS20292.1|	M7WIF9	Rhodosporidium NP11uloides (strain NP11) (Yeast) (RhodoNP11ula gracilis)	1-phosphatidylinositol-3-phosphate 5-kinase	GO:0005524 GO:0016307 GO:0044267 GO:0046488	ATP binding;phosphatidylinositol phosphate kinase activity;cellular protein metabolic process;phosphatidylinositol metabolic process
g4637.t1	Scaffold_20	155090	158827	gi|472584792|gb|EMS22367.1|	M7WPA3	Rhodosporidium NP11uloides (strain NP11) (Yeast) (RhodoNP11ula gracilis)	1-phosphatidylinositol-4-phosphate 5-kinase	GO:0000935 GO:0005634 GO:0005886 GO:0016308 GO:0046854	barrier septum;nucleus;plasma membrane;1-phosphatidylinositol-4-phosphate 5-kinase activity;phosphatidylinositol phosphorylation
g2700.t1	Scaffold_18	334045	335103	gi|472580982|gb|EMS18743.1|	M7XF80	Rhodosporidium NP11uloides (strain NP11) (Yeast) (RhodoNP11ula gracilis)	1,2-dihydroxy-3-keto-5-methylthiopentene dioxygenase (EC 1.13.11.54) (Acireductone dioxygenase (Fe(2+)-requiring))	GO:0005634 GO:0005737 GO:0005506 GO:0010309 GO:0019509 GO:0055114 EC:1.13.11.54	nucleus;cytoplasm;iron ion binding;acireductone dioxygenase [iron(II)-requiring] activity;L-methionine biosynthetic process from methylthioadenosine;oxidation-reduction process
g484.t1	Scaffold_3	440795	446926	gi|472581378|gb|EMS19117.1|	M7WFB4	Rhodosporidium NP11uloides (strain NP11) (Yeast) (RhodoNP11ula gracilis)	1,3-beta-glucan synthase, glycosyltransferase family 48 protein	GO:0000148 GO:0016021 GO:0003843 GO:0006075 GO:0008360 GO:0071555	1,3-beta-D-glucan synthase complex;integral component of membrane;1,3-beta-D-glucan synthase activity;(1->3)-beta-D-glucan biosynthetic process;regulation of cell shape;cell wall organization
g3800.t1	Scaffold_21	189305	193763	gi|472582167|gb|EMS19863.1|	M7XI91	Rhodosporidium NP11uloides (strain NP11) (Yeast) (RhodoNP11ula gracilis)	116 kDa u5 small nuclear ribonucleoprotein component	GO:0005783 GO:0016021 GO:0019013 GO:0030529 GO:0003924 GO:0005509 GO:0005525 GO:0051082 GO:0006412 GO:0006457	endoplasmic reticulum;integral component of membrane;viral nucleocapsid;intracellular ribonucleoprotein complex;GTPase activity;calcium ion binding;GTP binding;unfolded protein binding;translation;protein folding
g1517.t1	Scaffold_7	807564	809327	gi|472584691|gb|EMS22277.1|	M7WP29	Rhodosporidium NP11uloides (strain NP11) (Yeast) (RhodoNP11ula gracilis)	2-dehydropantoate 2-reductase	GO:0008677 GO:0050661 GO:0055114	2-dehydropantoate 2-reductase activity;NADP binding;oxidation-reduction process
g3036.t1	Scaffold_8	642824	644093	gi|472581710|gb|EMS19433.1|	M7XH17	Rhodosporidium NP11uloides (strain NP11) (Yeast) (RhodoNP11ula gracilis)	2-deoxyglucose-6-phosphatase	GO:0016787 GO:0008152	hydrolase activity;metabolic process
g1144.t1	Scaffold_17	399451	400311	gi|342318984|gb|EGU10936.1|	G0T1W6	Rhodosporidium NP11uloides (strain ATCC 204091 / IIP 30 / MTCC 1151) (Yeast) (RhodoNP11ula glutinis (strain ATCC 204091))	2-hydroxymuconic semialdehyde dehydrogenase	GO:0005488	binding
g935.t1	Scaffold_19	53916	57411	gi|342318984|gb|EGU10936.1|	G0T1W6	Rhodosporidium NP11uloides (strain ATCC 204091 / IIP 30 / MTCC 1151) (Yeast) (RhodoNP11ula glutinis (strain ATCC 204091))	2-hydroxymuconic semialdehyde dehydrogenase
g1837.t1	Scaffold_25	107497	109970	gi|472587885|gb|EMS25381.1|	M7X4X3	Rhodosporidium NP11uloides (strain NP11) (Yeast) (RhodoNP11ula gracilis)	2-isopropylmalate synthase	GO:0003852 GO:0009098	2-isopropylmalate synthase activity;leucine biosynthetic process
g2473.t1	Scaffold_11	104015	105198	gi|342321200|gb|EGU13135.1|	G0SVW8	Rhodosporidium NP11uloides (strain ATCC 204091 / IIP 30 / MTCC 1151) (Yeast) (RhodoNP11ula glutinis (strain ATCC 204091))	2-methoxy-6-polyprenyl-1,4-benzoquinol methylase, mitochondrial (EC 2.1.1.201) (Ubiquinone biosynthesis methyltransferase COQ5)	GO:0031314 GO:0008425 GO:0006744 GO:0032259 EC:2.1.1	extrinsic component of mitochondrial inner membrane;2-polyprenyl-6-methoxy-1,4-benzoquinone methyltransferase activity;ubiquinone biosynthetic process;methylation
g4447.t1	Scaffold_1	1984917	1988207	gi|472587363|gb|EMS24862.1|	M7WW95	Rhodosporidium NP11uloides (strain NP11) (Yeast) (RhodoNP11ula gracilis)	2-methylcitrate dehydratase	GO:0005739 GO:0047547 GO:0051537 GO:0019629	mitochondrion;2-methylcitrate dehydratase activity;2 iron, 2 sulfur cluster binding;propionate catabolic process, 2-methylcitrate cycle
g4139.t1	Scaffold_1	968587	970189	gi|472586987|gb|EMS24486.1|	M7X2C9	Rhodosporidium NP11uloides (strain NP11) (Yeast) (RhodoNP11ula gracilis)	2-nitropropane dioxygenase	GO:0018580 GO:0055114	nitronate monooxygenase activity;oxidation-reduction process
g5910.t1	Scaffold_36	80265	83678	gi|472585435|gb|EMS22989.1|	M7XGI7	Rhodosporidium NP11uloides (strain NP11) (Yeast) (RhodoNP11ula gracilis)	2-oxoglutarate dehydrogenase E1 component (Succinyl-transferring)	GO:0005739 GO:0005829 GO:0045252 GO:0004591 GO:0030976 GO:0006099	mitochondrion;cytosol;oxoglutarate dehydrogenase complex;oxoglutarate dehydrogenase (succinyl-transferring) activity;thiamine pyrophosphate binding;tricarboxylic acid cycle
g4724.t1	Scaffold_30	87031	90649	gi|472583339|gb|EMS20982.1|	M7WKF8	Rhodosporidium NP11uloides (strain NP11) (Yeast) (RhodoNP11ula gracilis)	2-oxoglutarate dehydrogenase E2 component (Dihydrolipoamide succinyltransferase)	GO:0045252 GO:0004149 GO:0005515 GO:0008270 GO:0006099	oxoglutarate dehydrogenase complex;dihydrolipoyllysine-residue succinyltransferase activity;protein binding;zinc ion binding;tricarboxylic acid cycle
g4381.t1	Scaffold_1	1732500	1734409	gi|472587289|gb|EMS24788.1|	M7XX22	Rhodosporidium NP11uloides (strain NP11) (Yeast) (RhodoNP11ula gracilis)	2-oxoisovalerate dehydrogenase E1 component, alpha subunit	GO:0016624 GO:0008152	oxidoreductase activity, acting on the aldehyde or oxo group of donors, disulfide as accepNP11;metabolic process
g1808.t1	Scaffold_25	20578	22773	gi|472587835|gb|EMS25331.1|	M7X4S8	Rhodosporidium NP11uloides (strain NP11) (Yeast) (RhodoNP11ula gracilis)	2-oxoisovalerate dehydrogenase E1 component, beta subunit	GO:0003824 GO:0008152	catalytic activity;metabolic process
g2369.t1	Scaffold_35	3773	6783	gi|472587538|gb|EMS25034.1|	M7XM92	Rhodosporidium NP11uloides (strain NP11) (Yeast) (RhodoNP11ula gracilis)	20S cyclosome subunit (BimA/Nuc2/Cdc27)	GO:0044464 GO:0005515 GO:0009987	cell part;protein binding;cellular process
g1206.t1	Scaffold_16	105660	106253	gi|472580731|gb|EMS18509.1|	M7X4B9	Rhodosporidium NP11uloides (strain NP11) (Yeast) (RhodoNP11ula gracilis)	20S pre-rrna processing of protein
g4018.t1	Scaffold_1	609794	611371	gi|472581615|gb|EMS19343.1|	M7XGU4	Rhodosporidium NP11uloides (strain NP11) (Yeast) (RhodoNP11ula gracilis)	20S proteasome subunit alpha 3	GO:0005634 GO:0005737 GO:0016020 GO:0019773 GO:0003743 GO:0004298 GO:0005525 GO:0006413 GO:0006511 GO:0007264 EC:3.4.25	nucleus;cytoplasm;membrane;proteasome core complex, alpha-subunit complex;translation initiation facNP11 activity;threonine-type endopeptidase activity;GTP binding;translational initiation;ubiquitin-dependent protein catabolic process;small GTPase mediated signal transduction
g2170.t1	Scaffold_10	497646	498586	gi|472583753|gb|EMS21377.1|	M7WLJ5	Rhodosporidium NP11uloides (strain NP11) (Yeast) (RhodoNP11ula gracilis)	20S proteasome subunit alpha 4	GO:0005739 GO:0019773 GO:0034399 GO:0034515 GO:0042175 GO:0004298 GO:0010499 GO:0043161 EC:3.4.25	mitochondrion;proteasome core complex, alpha-subunit complex;nuclear periphery;proteasome sNP11age granule;nuclear outer membrane-endoplasmic reticulum membrane network;threonine-type endopeptidase activity;proteasomal ubiquitin-independent protein catabolic process;proteasome-mediated ubiquitin-dependent protein catabolic process
g1022.t1	Scaffold_19	329547	330951	gi|472586311|gb|EMS23839.1|	M7XIX9	Rhodosporidium NP11uloides (strain NP11) (Yeast) (RhodoNP11ula gracilis)	20S proteasome subunit alpha 5	GO:0005634 GO:0019773 GO:0034515 GO:0004298 GO:0010499 GO:0043161 EC:3.4.25	nucleus;proteasome core complex, alpha-subunit complex;proteasome sNP11age granule;threonine-type endopeptidase activity;proteasomal ubiquitin-independent protein catabolic process;proteasome-mediated ubiquitin-dependent protein catabolic process
g930.t1	Scaffold_19	39430	40775	gi|472586140|gb|EMS23668.1|	M7XTV9	Rhodosporidium NP11uloides (strain NP11) (Yeast) (RhodoNP11ula gracilis)	20S proteasome subunit alpha 6	GO:0005634 GO:0005829 GO:0019773 GO:0004298 GO:0006511 GO:0010498 EC:3.4.25	nucleus;cytosol;proteasome core complex, alpha-subunit complex;threonine-type endopeptidase activity;ubiquitin-dependent protein catabolic process;proteasomal protein catabolic process
g2231.t1	Scaffold_14	102353	103049	gi|472585543|gb|EMS23094.1|	M7XGU2	Rhodosporidium NP11uloides (strain NP11) (Yeast) (RhodoNP11ula gracilis)	20S proteasome subunit beta 6	GO:0005634 GO:0005829 GO:0019774 GO:0004298 GO:0010499 GO:0043161 EC:3.4.25	nucleus;cytosol;proteasome core complex, beta-subunit complex;threonine-type endopeptidase activity;proteasomal ubiquitin-independent protein catabolic process;proteasome-mediated ubiquitin-dependent protein catabolic process
g4125.t1	Scaffold_1	926115	927492	gi|472587005|gb|EMS24504.1|	M7XKU3	Rhodosporidium NP11uloides (strain NP11) (Yeast) (RhodoNP11ula gracilis)	20S proteasome subunit beta 7	GO:0005839 GO:0004298 GO:0051603	proteasome core complex;threonine-type endopeptidase activity;proteolysis involved in cellular protein catabolic process
g5066.t1	Scaffold_27	7721	12159	gi|472585921|gb|EMS23463.1|	M7XTA7	Rhodosporidium NP11uloides (strain NP11) (Yeast) (RhodoNP11ula gracilis)	20S-pre-rRNA D-site endonuclease NOB1	GO:0044424 GO:0004521 GO:0004725 GO:0000469 GO:0006897 GO:0007015 GO:0035335 GO:0042274 GO:0090502	intracellular part;endoribonuclease activity;protein tyrosine phosphatase activity;cleavage involved in rRNA processing;endocytosis;actin filament organization;peptidyl-tyrosine dephosphorylation;ribosomal small subunit biogenesis;RNA phosphodiester bond hydrolysis, endonucleolytic
g2669.t1	Scaffold_18	213767	215240	gi|472583330|gb|EMS20973.1|	M7XLC3	Rhodosporidium NP11uloides (strain NP11) (Yeast) (RhodoNP11ula gracilis)	25S rRNA adenine-N(1) methyltransferase (EC 2.1.1.-)	GO:0005634 GO:0016433 GO:0032259	nucleus;rRNA (adenine) methyltransferase activity;methylation
g2179.t1	Scaffold_10	547010	548820	gi|472580274|gb|EMS18093.1|	M7XD58	Rhodosporidium NP11uloides (strain NP11) (Yeast) (RhodoNP11ula gracilis)	26S protease regulaNP11y subunit 6a	GO:0008540 GO:0031595 GO:0031597 GO:0005524 GO:0008233 GO:0017025 GO:0036402 GO:0030433 GO:0045899 GO:0070682 GO:1901800	proteasome regulaNP11y particle, base subcomplex;nuclear proteasome complex;cytosolic proteasome complex;ATP binding;peptidase activity;TBP-class protein binding;proteasome-activating ATPase activity;ER-associated ubiquitin-dependent protein catabolic process;positive regulation of RNA polymerase II transcriptional preinitiation complex assembly;proteasome regulaNP11y particle assembly;positive r…
g4522.t1	Scaffold_28	65865	68156	gi|472587592|gb|EMS25088.1|	M7XXT6	Rhodosporidium NP11uloides (strain NP11) (Yeast) (RhodoNP11ula gracilis)	26S protease regulaNP11y subunit 7	GO:0005634 GO:0005829 GO:0008540 GO:0005524 GO:0008233 GO:0017111 GO:0006511 GO:0045732 GO:0045899 GO:0070682	nucleus;cytosol;proteasome regulaNP11y particle, base subcomplex;ATP binding;peptidase activity;nucleoside-triphosphatase activity;ubiquitin-dependent protein catabolic process;positive regulation of protein catabolic process;positive regulation of RNA polymerase II transcriptional preinitiation complex assembly;proteasome regulaNP11y particle assembly
g4524.t1	Scaffold_28	72560	72987	gi|472587587|gb|EMS25083.1|	M7XXT3	Rhodosporidium NP11uloides (strain NP11) (Yeast) (RhodoNP11ula gracilis)	26S protease regulaNP11y subunit 7
g2929.t1	Scaffold_8	297425	298990	gi|405122785|gb|AFR97551.1|	J9VVW9	Cryptococcus neoformans var. grubii serotype A (strain H99 / ATCC 208821 / CBS 10515 / FGSC 9487) (Filobasidiella neoformans var. grubii)	26S protease regulaNP11y subunit 8	GO:0005635 GO:0008540 GO:0031595 GO:0034515 GO:0005524 GO:0008233 GO:0017025 GO:0019904 GO:0036402 GO:0006289 GO:0006338 GO:0030433 GO:0032968 GO:0043433 GO:0045899 GO:0051091 GO:0070651 GO:0070682 GO:1901800	nuclear envelope;proteasome regulaNP11y particle, base subcomplex;nuclear proteasome complex;proteasome sNP11age granule;ATP binding;peptidase activity;TBP-class protein binding;protein domain specific binding;proteasome-activating ATPase activity;nucleotide-excision repair;chromatin remodeling;ER-associated ubiquitin-dependent protein catabolic process;positive regulation of transcription elonga…
g1824.t1	Scaffold_25	63497	67332	gi|472587861|gb|EMS25357.1|	M7WXL9	Rhodosporidium NP11uloides (strain NP11) (Yeast) (RhodoNP11ula gracilis)	26S protease regulaNP11y subunit S10B	GO:0008540 GO:0031595 GO:0031597 GO:0005524 GO:0008233 GO:0017025 GO:0019904 GO:0036402 GO:0006289 GO:0030433 GO:0032968 GO:0045899 GO:0070682 GO:1901800	proteasome regulaNP11y particle, base subcomplex;nuclear proteasome complex;cytosolic proteasome complex;ATP binding;peptidase activity;TBP-class protein binding;protein domain specific binding;proteasome-activating ATPase activity;nucleotide-excision repair;ER-associated ubiquitin-dependent protein catabolic process;positive regulation of transcription elongation from RNA polymerase II promoter;…
g2299.t1	Scaffold_14	331112	331956	gi|472585565|gb|EMS23116.1|	M7WYF0	Rhodosporidium NP11uloides (strain NP11) (Yeast) (RhodoNP11ula gracilis)	26S proteasome complex ubiquitin recepNP11, subunit Rpn13	GO:0005634 GO:0005737	nucleus;cytoplasm
g2307.t1	Scaffold_14	331112	331956	gi|472585565|gb|EMS23116.1|	M7WYF0	Rhodosporidium NP11uloides (strain NP11) (Yeast) (RhodoNP11ula gracilis)	26S proteasome complex ubiquitin recepNP11, subunit Rpn13	GO:0005634 GO:0005737	nucleus;cytoplasm
g4603.t1	Scaffold_20	54009	55430	gi|472584859|gb|EMS22434.1|	M7XF22	Rhodosporidium NP11uloides (strain NP11) (Yeast) (RhodoNP11ula gracilis)	26S proteasome non-ATPase regulaNP11y subunit 10	GO:0000502 GO:0005515	proteasome complex;protein binding
g1159.t1	Scaffold_37	61077	63025	gi|472583338|gb|EMS20981.1|	M7WSC3	Rhodosporidium NP11uloides (strain NP11) (Yeast) (RhodoNP11ula gracilis)	26S proteasome non-atpase regulaNP11y subunit 11	GO:0005634 GO:0008541 GO:0034515 GO:0005198 GO:0005515 GO:0006511 GO:0043248	nucleus;proteasome regulaNP11y particle, lid subcomplex;proteasome sNP11age granule;structural molecule activity;protein binding;ubiquitin-dependent protein catabolic process;proteasome assembly
g4627.t1	Scaffold_20	128824	131062	gi|342320341|gb|EGU12282.1|	G0SYB5	Rhodosporidium NP11uloides (strain ATCC 204091 / IIP 30 / MTCC 1151) (Yeast) (RhodoNP11ula glutinis (strain ATCC 204091))	26S proteasome non-ATPase regulaNP11y subunit 3	GO:0000502 GO:0005515 GO:0030234 GO:0042176 GO:0050790	proteasome complex;protein binding;enzyme regulaNP11 activity;regulation of protein catabolic process;regulation of catalytic activity
g5070.t1	Scaffold_27	25339	26689	gi|472585910|gb|EMS23452.1|	M7WSA2	Rhodosporidium NP11uloides (strain NP11) (Yeast) (RhodoNP11ula gracilis)	26S proteasome non-atpase regulaNP11y subunit 8	GO:0005838 GO:0006508 GO:0009987	proteasome regulaNP11y particle;proteolysis;cellular process
g5445.t1	Scaffold_15	225762	231504	gi|472583923|gb|EMS21539.1|	M7XCN1	Rhodosporidium NP11uloides (strain NP11) (Yeast) (RhodoNP11ula gracilis)	26S proteasome regulaNP11y subunit	GO:0005634 GO:0008540 GO:0034515 GO:0004175 GO:0008270 GO:0017025 GO:0030234 GO:0006352 GO:0006355 GO:0042176 GO:0043161 GO:0050790	nucleus;proteasome regulaNP11y particle, base subcomplex;proteasome sNP11age granule;endopeptidase activity;zinc ion binding;TBP-class protein binding;enzyme regulaNP11 activity;DNA-templated transcription, initiation;regulation of transcription, DNA-templated;regulation of protein catabolic process;proteasome-mediated ubiquitin-dependent protein catabolic process;regulation of catalytic activity
g1188.t1	Scaffold_16	41576	43661	gi|472580858|gb|EMS18625.1|	M7WL93	Rhodosporidium NP11uloides (strain NP11) (Yeast) (RhodoNP11ula gracilis)	26S proteasome regulaNP11y subunit N5	GO:0005654 GO:0005829 GO:0008541 GO:0016020 GO:0031595 GO:0070062 GO:0005515 GO:0000090 GO:0000165 GO:0000209 GO:0002223 GO:0002479 GO:0006521 GO:0031145 GO:0033209 GO:0038061 GO:0038095 GO:0043488 GO:0050852 GO:0051436 GO:0051437 GO:0060071 GO:0090090 GO:0090263	nucleoplasm;cytosol;proteasome regulaNP11y particle, lid subcomplex;membrane;nuclear proteasome complex;extracellular exosome;protein binding;mitotic anaphase;MAPK cascade;protein polyubiquitination;stimulaNP11y C-type lectin recepNP11 signaling pathway;antigen processing and presentation of exogenous peptide antigen via MHC class I, TAP-dependent;regulation of cellular amino acid metabolic proce…
g1609.t1	Scaffold_13	113209	115077	gi|472582869|gb|EMS20540.1|	M7WRM9	Rhodosporidium NP11uloides (strain NP11) (Yeast) (RhodoNP11ula gracilis)	26S proteasome regulaNP11y subunit N9	GO:0000502 GO:0005829 GO:0005515 GO:0009987	proteasome complex;cytosol;protein binding;cellular process
g2184.t1	Scaffold_10	577003	577686	gi|472583700|gb|EMS21324.1|	M7XC38	Rhodosporidium NP11uloides (strain NP11) (Yeast) (RhodoNP11ula gracilis)	26S proteasome regulaNP11y subunit rnp-8	GO:0000502 GO:0005635 GO:0005829 GO:1990023 GO:0005515 GO:0043161	proteasome complex;nuclear envelope;cytosol;mitotic spindle midzone;protein binding;proteasome-mediated ubiquitin-dependent protein catabolic process
g1733.t1	Scaffold_31	24350	26413	gi|472584966|gb|EMS22541.1|	M7WWQ5	Rhodosporidium NP11uloides (strain NP11) (Yeast) (RhodoNP11ula gracilis)	26S proteasome regulaNP11y subunit T2	GO:0008540 GO:0031595 GO:0031597 GO:0061638 GO:0005524 GO:0008233 GO:0017025 GO:0036402 GO:0030433 GO:0031503 GO:0043171 GO:0045899 GO:0070651 GO:0070682 GO:1901800	proteasome regulaNP11y particle, base subcomplex;nuclear proteasome complex;cytosolic proteasome complex;CENP-A containing chromatin;ATP binding;peptidase activity;TBP-class protein binding;proteasome-activating ATPase activity;ER-associated ubiquitin-dependent protein catabolic process;protein complex localization;peptide catabolic process;positive regulation of RNA polymerase II transcriptional…
g974.t1	Scaffold_19	179327	182704	gi|472586265|gb|EMS23793.1|	M7XU92	Rhodosporidium NP11uloides (strain NP11) (Yeast) (RhodoNP11ula gracilis)	26S proteasome regulaNP11y subunit t3	GO:0005829 GO:0008540 GO:0034399 GO:0061638 GO:0005524 GO:0005525 GO:0017111 GO:0042802 GO:0006511 GO:0006886 GO:0007264 GO:0045899 GO:0070682	cytosol;proteasome regulaNP11y particle, base subcomplex;nuclear periphery;CENP-A containing chromatin;ATP binding;GTP binding;nucleoside-triphosphatase activity;identical protein binding;ubiquitin-dependent protein catabolic process;intracellular protein transport;small GTPase mediated signal transduction;positive regulation of RNA polymerase II transcriptional preinitiation complex assembly;pro…
g1316.t1	Scaffold_7	143444	144441	gi|342320890|gb|EGU12828.1|	G0SWA4	Rhodosporidium NP11uloides (strain ATCC 204091 / IIP 30 / MTCC 1151) (Yeast) (RhodoNP11ula glutinis (strain ATCC 204091))	28 kDa ribonucleoprotein	GO:0044424 GO:0000166 GO:0003676	intracellular part;nucleotide binding;nucleic acid binding
g1343.t1	Scaffold_7	255419	256607	gi|472584702|gb|EMS22288.1|	M7XQ14	Rhodosporidium NP11uloides (strain NP11) (Yeast) (RhodoNP11ula gracilis)	3-alpha(Or 20-beta)-hydroxysteroid dehydrogenase	GO:0016491 GO:0055114	oxidoreductase activity;oxidation-reduction process
g4990.t1	Scaffold_9	459381	460872	gi|472581852|gb|EMS19567.1|	M7WGK5	Rhodosporidium NP11uloides (strain NP11) (Yeast) (RhodoNP11ula gracilis)	3-beta hydroxysteroid dehydrogenase/isomerase	GO:0016021 GO:0003854 GO:0016853 GO:0006694 GO:0055114	integral component of membrane;3-beta-hydroxy-delta5-steroid dehydrogenase activity;isomerase activity;steroid biosynthetic process;oxidation-reduction process
g1497.t1	Scaffold_7	742372	745135	gi|472582622|gb|EMS20300.1|	M7WR03	Rhodosporidium NP11uloides (strain NP11) (Yeast) (RhodoNP11ula gracilis)	3-carboxymuconate cyclase	GO:0005515	protein binding
g2124.t1	Scaffold_10	321751	323222	gi|472583656|gb|EMS21280.1|	M7WTT9	Rhodosporidium NP11uloides (strain NP11) (Yeast) (RhodoNP11ula gracilis)	3-dehydroshikimate dehydratase
g1752.t1	Scaffold_31	84271	85492	gi|472584828|gb|EMS22403.1|	M7XQC0	Rhodosporidium NP11uloides (strain NP11) (Yeast) (RhodoNP11ula gracilis)	3-dehydroshikimate dehydratase
g3787.t1	Scaffold_21	135189	140601	gi|472585414|gb|EMS22968.1|	M7XRW5	Rhodosporidium NP11uloides (strain NP11) (Yeast) (RhodoNP11ula gracilis)	3-dehydrosphinganine reductase	GO:0016021 GO:0016491 GO:0008152	integral component of membrane;oxidoreductase activity;metabolic process
g3661.t1	Scaffold_6	653125	657498	gi|472582051|gb|EMS19753.1|	M7XI04	Rhodosporidium NP11uloides (strain NP11) (Yeast) (RhodoNP11ula gracilis)	3-hydroxy-3-methylglutaryl coenzyme A reductase (HMG-CoA reductase) (EC 1.1.1.34)	GO:0005789 GO:0016021 GO:0004420 GO:0050661 GO:0008299 GO:0015936 GO:0055114	endoplasmic reticulum membrane;integral component of membrane;hydroxymethylglutaryl-CoA reductase (NADPH) activity;NADP binding;isoprenoid biosynthetic process;coenzyme A metabolic process;oxidation-reduction process
g70.t1	Scaffold_4	135433	136675	gi|472581020|gb|EMS18781.1|	M7WL75	Rhodosporidium NP11uloides (strain NP11) (Yeast) (RhodoNP11ula gracilis)	3-hydroxyacyl-CoA dehydrogenase / 3-hydroxy-2-methylbutyryl-CoA dehydrogenase	GO:0016491 GO:0008152	oxidoreductase activity;metabolic process
g4939.t1	Scaffold_9	301763	305821	gi|472581203|gb|EMS18952.1|	M7WEV1	Rhodosporidium NP11uloides (strain NP11) (Yeast) (RhodoNP11ula gracilis)	3-hydroxyacyl-CoA dehyrogenase	GO:0005634 GO:0003857 GO:0008270 GO:0070403 GO:0006355 GO:0006631 GO:0055114	nucleus;3-hydroxyacyl-CoA dehydrogenase activity;zinc ion binding;NAD+ binding;regulation of transcription, DNA-templated;fatty acid metabolic process;oxidation-reduction process
g155.t1	Scaffold_4	446948	448827	gi|472586940|gb|EMS24439.1|	M7XKN2	Rhodosporidium NP11uloides (strain NP11) (Yeast) (RhodoNP11ula gracilis)	3-hydroxyanthranilate 3,4-dioxygenase (EC 1.13.11.6) (3-hydroxyanthranilate oxygenase) (3-hydroxyanthranilic acid dioxygenase) (Biosynthesis of nicotinic acid protein 1)	GO:0005737 GO:0000334 GO:0008198 GO:0006569 GO:0019805 GO:0034354 GO:0043420 GO:0055114 EC:1.13.11.6	cytoplasm;3-hydroxyanthranilate 3,4-dioxygenase activity;ferrous iron binding;tryptophan catabolic process;quinolinate biosynthetic process;'de novo' NAD biosynthetic process from tryptophan;anthranilate metabolic process;oxidation-reduction process
g4517.t1	Scaffold_28	53865	56987	gi|472587577|gb|EMS25073.1|	M7XXS3	Rhodosporidium NP11uloides (strain NP11) (Yeast) (RhodoNP11ula gracilis)	3-hydroxybutyryl-CoA dehydrogenase	GO:0003857 GO:0070403 GO:0006631 GO:0055114	3-hydroxyacyl-CoA dehydrogenase activity;NAD+ binding;fatty acid metabolic process;oxidation-reduction process
g2099.t1	Scaffold_10	247610	249346	gi|472583694|gb|EMS21318.1|	M7XMD3	Rhodosporidium NP11uloides (strain NP11) (Yeast) (RhodoNP11ula gracilis)	3-hydroxyisobutyrate dehydrogenase	GO:0004616 GO:0008442 GO:0051287 GO:0006098 GO:0006573 GO:0055114	phosphogluconate dehydrogenase (decarboxylating) activity;3-hydroxyisobutyrate dehydrogenase activity;NAD binding;pentose-phosphate shunt;valine metabolic process;oxidation-reduction process
g1901.t1	Scaffold_25	302892	304909	gi|472587616|gb|EMS25112.1|	M7WWW6	Rhodosporidium NP11uloides (strain NP11) (Yeast) (RhodoNP11ula gracilis)	3-hydroxyisobutyryl-CoA hydrolase, mitochondrial (EC 3.1.2.4) (3-hydroxyisobutyryl-coenzyme A hydrolase)	GO:0016787 GO:0016054 GO:1901565	hydrolase activity;organic acid catabolic process;organonitrogen compound catabolic process
g2460.t1	Scaffold_11	64067	68428	gi|409034616|gb|AFV09325.1|	K4LA31	RhodoNP11ula glutinis (Yeast)	3-isopropylmalate dehydratase (EC 4.2.1.33) (Alpha-IPM isomerase) (Isopropylmalate isomerase)	GO:0009316 GO:0003861 GO:0016853 GO:0051539 GO:0009082 GO:0009098 GO:0097308	3-isopropylmalate dehydratase complex;3-isopropylmalate dehydratase activity;isomerase activity;4 iron, 4 sulfur cluster binding;branched-chain amino acid biosynthetic process;leucine biosynthetic process;cellular response to farnesol
g5067.t1	Scaffold_27	12631	13985	gi|409034618|gb|AFV09326.1|	K4LNB5	RhodoNP11ula glutinis (Yeast)	3-isopropylmalate dehydrogenase (EC 1.1.1.85)	GO:0005737 GO:0000287 GO:0003862 GO:0051287 GO:0009082 GO:0009098 GO:0055114	cytoplasm;magnesium ion binding;3-isopropylmalate dehydrogenase activity;NAD binding;branched-chain amino acid biosynthetic process;leucine biosynthetic process;oxidation-reduction process
g4531.t1	Scaffold_28	91675	94956	gi|472587625|gb|EMS25121.1|	M7X456	Rhodosporidium NP11uloides (strain NP11) (Yeast) (RhodoNP11ula gracilis)	3-ketoacyl-CoA thiolase (POT1)	GO:0003988 GO:0016830 GO:0006725	acetyl-CoA C-acyltransferase activity;carbon-carbon lyase activity;cellular aromatic compound metabolic process
g5121.t1	Scaffold_27	186883	188913	gi|472585842|gb|EMS23384.1|	M7XHL1	Rhodosporidium NP11uloides (strain NP11) (Yeast) (RhodoNP11ula gracilis)	3-ketoacyl-coA thiolase peroxisomal A	GO:0016747 GO:0008152	transferase activity, transferring acyl groups other than amino-acyl groups;metabolic process
g5751.t1	Scaffold_2	926373	930424	gi|472588576|gb|EMS26048.1|	M7Y0E0	Rhodosporidium NP11uloides (strain NP11) (Yeast) (RhodoNP11ula gracilis)	3-ketoacyl-CoA thiolase, mitochondrial	GO:0003700 GO:0016747 GO:0043565 GO:0006355 GO:0008299	transcription facNP11 activity, sequence-specific DNA binding;transferase activity, transferring acyl groups other than amino-acyl groups;sequence-specific DNA binding;regulation of transcription, DNA-templated;isoprenoid biosynthetic process
g1302.t1	Scaffold_7	97194	98171	gi|472580371|gb|EMS18178.1|	M7XDH5	Rhodosporidium NP11uloides (strain NP11) (Yeast) (RhodoNP11ula gracilis)	3-methyl-2-oxobutanoate hydroxymethyltransferase (EC 2.1.2.11)	GO:0003864 GO:0008168 GO:0015940 GO:0032259	3-methyl-2-oxobutanoate hydroxymethyltransferase activity;methyltransferase activity;pantothenate biosynthetic process;methylation
g5239.t1	Scaffold_32	10712	13585	gi|472588107|gb|EMS25579.1|	M7XNT5	Rhodosporidium NP11uloides (strain NP11) (Yeast) (RhodoNP11ula gracilis)	3-methylcrotonyl-CoA carboxylase beta subunit	GO:0016874	ligase activity
g1102.t1	Scaffold_17	234623	239057	gi|472582177|gb|EMS19873.1|	M7XIA0	Rhodosporidium NP11uloides (strain NP11) (Yeast) (RhodoNP11ula gracilis)	3-oxoacyl-(Acyl-carrier-protein) reductase	GO:0005515	protein binding
g1650.t1	Scaffold_13	257717	259617	gi|472582752|gb|EMS20423.1|	M7XJT3	Rhodosporidium NP11uloides (strain NP11) (Yeast) (RhodoNP11ula gracilis)	3-oxoacyl-[acyl-carrier protein] reductase	GO:0016491 GO:0055114	oxidoreductase activity;oxidation-reduction process
g1653.t1	Scaffold_13	275417	277055	gi|472582758|gb|EMS20429.1|	M7X9N1	Rhodosporidium NP11uloides (strain NP11) (Yeast) (RhodoNP11ula gracilis)	3-oxoacyl-[acyl-carrier protein] reductase	GO:0016491 GO:0055114	oxidoreductase activity;oxidation-reduction process
g1599.t1	Scaffold_13	54830	59068	gi|472582860|gb|EMS20531.1|	M7WR26	Rhodosporidium NP11uloides (strain NP11) (Yeast) (RhodoNP11ula gracilis)	3-phosphoinositide dependent protein kinase-1	GO:0004674 GO:0005524 GO:0006468	protein serine/threonine kinase activity;ATP binding;protein phosphorylation
g3928.t1	Scaffold_1	305416	306317	gi|342321300|gb|EGU13234.1|	G0SV93	Rhodosporidium NP11uloides (strain ATCC 204091 / IIP 30 / MTCC 1151) (Yeast) (RhodoNP11ula glutinis (strain ATCC 204091))	3,4-dihydroxy-2-butanone 4-phosphate synthase	GO:0005758 GO:0005829 GO:0008686 GO:0009060 GO:0009231 EC:4.1.99.12	mitochondrial intermembrane space;cytosol;3,4-dihydroxy-2-butanone-4-phosphate synthase activity;aerobic respiration;riboflavin biosynthetic process
g3614.t1	Scaffold_6	510698	512881	gi|472584197|gb|EMS21803.1|	M7XNQ5	Rhodosporidium NP11uloides (strain NP11) (Yeast) (RhodoNP11ula gracilis)	3' tRNA processing endoribonuclease	GO:0016787 GO:0008033	hydrolase activity;tRNA processing
g1989.t1	Scaffold_24	301441	303114	gi|472582433|gb|EMS20119.1|	M7X8V9	Rhodosporidium NP11uloides (strain NP11) (Yeast) (RhodoNP11ula gracilis)	3'(2'), 5'-bisphosphate nucleotidase	GO:0044424 GO:0008441 GO:0052745 GO:0006790 GO:0016311 GO:0046854 EC:3.1.3	intracellular part;3'(2'),5'-bisphosphate nucleotidase activity;inositol phosphate phosphatase activity;sulfur compound metabolic process;dephosphorylation;phosphatidylinositol phosphorylation
g3967.t1	Scaffold_1	441237	442112	gi|472581561|gb|EMS19289.1|	M7X6K7	Rhodosporidium NP11uloides (strain NP11) (Yeast) (RhodoNP11ula gracilis)	30S ribosomal protein s10	GO:0005739 GO:0015935 GO:0006412	mitochondrion;small ribosomal subunit;translation
g1354.t1	Scaffold_7	284183	284881	gi|472584732|gb|EMS22318.1|	M7XQ42	Rhodosporidium NP11uloides (strain NP11) (Yeast) (RhodoNP11ula gracilis)	30S ribosomal protein s12	GO:0005761 GO:0015935 GO:0003735 GO:0016491 GO:0006412 GO:0055114	mitochondrial ribosome;small ribosomal subunit;structural constituent of ribosome;oxidoreductase activity;translation;oxidation-reduction process
g610.t1	Scaffold_3	821129	821544	gi|472586098|gb|EMS23640.1|	M7X0L1	Rhodosporidium NP11uloides (strain NP11) (Yeast) (RhodoNP11ula gracilis)	30S ribosomal protein s13	GO:0005840 GO:0003723 GO:0003735 GO:0006412	ribosome;RNA binding;structural constituent of ribosome;translation
g2838.t1	Scaffold_39	69637	70263	gi|472587467|gb|EMS24963.1|	M7XXH0	Rhodosporidium NP11uloides (strain NP11) (Yeast) (RhodoNP11ula gracilis)	37S ribosomal protein mrp17	GO:0005739 GO:0005840 GO:0003735 GO:0019843 GO:0006412	mitochondrion;ribosome;structural constituent of ribosome;rRNA binding;translation
g3524.t1	Scaffold_6	224873	225621	gi|472584114|gb|EMS21720.1|	M7WV44	Rhodosporidium NP11uloides (strain NP11) (Yeast) (RhodoNP11ula gracilis)	37S ribosomal protein s24	GO:0022627 GO:0000166 GO:0003735 GO:0000462 GO:0006412	cytosolic small ribosomal subunit;nucleotide binding;structural constituent of ribosome;maturation of SSU-rRNA from tricistronic rRNA transcript (SSU-rRNA, 5.8S rRNA, LSU-rRNA);translation
g2646.t1	Scaffold_18	140333	141555	gi|472583244|gb|EMS20887.1|	M7WK67	Rhodosporidium NP11uloides (strain NP11) (Yeast) (RhodoNP11ula gracilis)	37S ribosomal protein s5	GO:0005840 GO:0003723 GO:0003735 GO:0006412	ribosome;RNA binding;structural constituent of ribosome;translation
g2252.t1	Scaffold_14	162691	165053	gi|472585680|gb|EMS23231.1|	M7WYU2	Rhodosporidium NP11uloides (strain NP11) (Yeast) (RhodoNP11ula gracilis)	4-aminobutyrate aminotransferase / (S)-3-amino-2-methylpropionate transaminase	GO:0008483 GO:0030170	transaminase activity;pyridoxal phosphate binding
g5772.t1	Scaffold_2	978462	980917	gi|472588302|gb|EMS25774.1|	M7XPG3	Rhodosporidium NP11uloides (strain NP11) (Yeast) (RhodoNP11ula gracilis)	4-aminobutyrate transaminase	GO:0005739 GO:0003867 GO:0030170 GO:0042802 GO:0009450	mitochondrion;4-aminobutyrate transaminase activity;pyridoxal phosphate binding;identical protein binding;gamma-aminobutyric acid catabolic process
g4607.t1	Scaffold_20	64912	67275	gi|472584835|gb|EMS22410.1|	M7WX28	Rhodosporidium NP11uloides (strain NP11) (Yeast) (RhodoNP11ula gracilis)	4-coumarate-CoA ligase	GO:0016874 GO:0008152	ligase activity;metabolic process
g4501.t1	Scaffold_28	3265	6086	gi|472587635|gb|EMS25131.1|	M7X469	Rhodosporidium NP11uloides (strain NP11) (Yeast) (RhodoNP11ula gracilis)	4-hydroxybenzoate polyprenyltransferase, mitochondrial (4-HB polyprenyltransferase) (EC 2.5.1.39) (Para-hydroxybenzoate--polyprenyltransferase)	GO:0031305 GO:0000166 GO:0002094 GO:0006744 GO:0008299	integral component of mitochondrial inner membrane;nucleotide binding;polyprenyltransferase activity;ubiquinone biosynthetic process;isoprenoid biosynthetic process
g4661.t1	Scaffold_20	247896	249282	gi|472584880|gb|EMS22455.1|	M7WX69	Rhodosporidium NP11uloides (strain NP11) (Yeast) (RhodoNP11ula gracilis)	4-nitrophenylphosphatase	GO:0016791 GO:0008152	phosphatase activity;metabolic process
g936.t1	Scaffold_19	58155	60015	gi|472586228|gb|EMS23756.1|	M7X0F2	Rhodosporidium NP11uloides (strain NP11) (Yeast) (RhodoNP11ula gracilis)	40S ribosomal protein S1	GO:0022627 GO:0003735 GO:0006412	cytosolic small ribosomal subunit;structural constituent of ribosome;translation
g5538.t1	Scaffold_2	172884	173679	gi|472588454|gb|EMS25926.1|	M7X6E8	Rhodosporidium NP11uloides (strain NP11) (Yeast) (RhodoNP11ula gracilis)	40S ribosomal protein s10	GO:0022627 GO:0003735 GO:0000028	cytosolic small ribosomal subunit;structural constituent of ribosome;ribosomal small subunit assembly
g5062.t1	Scaffold_27	77	2214	gi|403162911|ref|XP_003323062.2|	E3K2S4	Puccinia graminis f. sp. tritici (strain CRL 75-36-700-3 / race SCCL) (Black stem rust fungus)	40S ribosomal protein S11	GO:0022627 GO:0003735 GO:0006412	cytosolic small ribosomal subunit;structural constituent of ribosome;translation
g720.t1	Scaffold_3	1214481	1215359	gi|472580438|gb|EMS18238.1|	M7XDT3	Rhodosporidium NP11uloides (strain NP11) (Yeast) (RhodoNP11ula gracilis)	40S ribosomal protein S12	GO:0005840 GO:0003735 GO:0006412	ribosome;structural constituent of ribosome;translation
g5005.t1	Scaffold_9	505361	506998	gi|472581836|gb|EMS19551.1|	M7WNA8	Rhodosporidium NP11uloides (strain NP11) (Yeast) (RhodoNP11ula gracilis)	40S ribosomal protein s13	GO:0005730 GO:0022627 GO:0003735 GO:0070181 GO:0000462 GO:0006412	nucleolus;cytosolic small ribosomal subunit;structural constituent of ribosome;small ribosomal subunit rRNA binding;maturation of SSU-rRNA from tricistronic rRNA transcript (SSU-rRNA, 5.8S rRNA, LSU-rRNA);translation
g1164.t1	Scaffold_37	71201	71928	gi|472583371|gb|EMS21014.1|	M7XB76	Rhodosporidium NP11uloides (strain NP11) (Yeast) (RhodoNP11ula gracilis)	40S ribosomal protein s15	GO:0022627 GO:0003723 GO:0003735 GO:0000028 GO:0006407 GO:0006412	cytosolic small ribosomal subunit;RNA binding;structural constituent of ribosome;ribosomal small subunit assembly;rRNA export from nucleus;translation
g4903.t1	Scaffold_9	163487	166015	gi|472581130|gb|EMS18879.1|	M7X5D5	Rhodosporidium NP11uloides (strain NP11) (Yeast) (RhodoNP11ula gracilis)	40S ribosomal protein s16	GO:0005840 GO:0003735 GO:0006412	ribosome;structural constituent of ribosome;translation
g5333.t1	Scaffold_22	160357	161147	gi|342320118|gb|EGU12061.1|	G0SYX8	Rhodosporidium NP11uloides (strain ATCC 204091 / IIP 30 / MTCC 1151) (Yeast) (RhodoNP11ula glutinis (strain ATCC 204091))	40S ribosomal protein S17	GO:0022627 GO:0003735 GO:0000028 GO:0006412	cytosolic small ribosomal subunit;structural constituent of ribosome;ribosomal small subunit assembly;translation
g339.t1	Scaffold_4	1097326	1098667	gi|472581449|gb|EMS19183.1|	M7XGB9	Rhodosporidium NP11uloides (strain NP11) (Yeast) (RhodoNP11ula gracilis)	40S ribosomal protein s19	GO:0022627 GO:0003735 GO:0000028 GO:0006412	cytosolic small ribosomal subunit;structural constituent of ribosome;ribosomal small subunit assembly;translation
g2859.t1	Scaffold_8	63620	66175	gi|342321710|gb|EGU13642.1|	G0SUH2	Rhodosporidium NP11uloides (strain ATCC 204091 / IIP 30 / MTCC 1151) (Yeast) (RhodoNP11ula glutinis (strain ATCC 204091))	40S ribosomal protein S2	GO:0022627 GO:0003723 GO:0003735 GO:0008270 GO:0006412	cytosolic small ribosomal subunit;RNA binding;structural constituent of ribosome;zinc ion binding;translation
g2345.t1	Scaffold_41	9552	12576	gi|472585486|gb|EMS23040.1|	M7WYV8	Rhodosporidium NP11uloides (strain NP11) (Yeast) (RhodoNP11ula gracilis)	40S ribosomal protein s20	GO:0022627 GO:0003735 GO:0008080 GO:0006412	cytosolic small ribosomal subunit;structural constituent of ribosome;N-acetyltransferase activity;translation
g2781.t1	Scaffold_26	185761	186343	gi|472586407|gb|EMS23935.1|	M7X1F6	Rhodosporidium NP11uloides (strain NP11) (Yeast) (RhodoNP11ula gracilis)	40S ribosomal protein S21	GO:0005634 GO:0022627 GO:0003735 GO:0000447 GO:0000461 GO:0006412	nucleus;cytosolic small ribosomal subunit;structural constituent of ribosome;endonucleolytic cleavage in ITS1 to separate SSU-rRNA from 5.8S rRNA and LSU-rRNA from tricistronic rRNA transcript (SSU-rRNA, 5.8S rRNA, LSU-rRNA);endonucleolytic cleavage to generate mature 3'-end of SSU-rRNA from (SSU-rRNA, 5.8S rRNA, LSU-rRNA);translation
g5332.t1	Scaffold_22	157359	159693	gi|472586725|gb|EMS24244.1|	M7XK72	Rhodosporidium NP11uloides (strain NP11) (Yeast) (RhodoNP11ula gracilis)	40S ribosomal protein s22	GO:0005840 GO:0003735 GO:0006412	ribosome;structural constituent of ribosome;translation
g2868.t1	Scaffold_8	97439	98631	gi|472586487|gb|EMS24006.1|	M7X113	Rhodosporidium NP11uloides (strain NP11) (Yeast) (RhodoNP11ula gracilis)	40S ribosomal protein s23	GO:0022627 GO:0003735 GO:0006412	cytosolic small ribosomal subunit;structural constituent of ribosome;translation
g2796.t1	Scaffold_26	222138	222800	gi|472583133|gb|EMS20787.1|	M7WJY9	Rhodosporidium NP11uloides (strain NP11) (Yeast) (RhodoNP11ula gracilis)	40S ribosomal protein s25	GO:0005840	ribosome
g2452.t1	Scaffold_11	30307	31149	gi|472583213|gb|EMS20867.1|	M7WK47	Rhodosporidium NP11uloides (strain NP11) (Yeast) (RhodoNP11ula gracilis)	40S ribosomal protein S27	GO:0022627 GO:0003735 GO:0046872 GO:0000028 GO:0006412	cytosolic small ribosomal subunit;structural constituent of ribosome;metal ion binding;ribosomal small subunit assembly;translation
g198.t1	Scaffold_4	567834	569589	gi|472583563|gb|EMS21196.1|	M7WT03	Rhodosporidium NP11uloides (strain NP11) (Yeast) (RhodoNP11ula gracilis)	40S ribosomal protein S4	GO:0022627 GO:0003735 GO:0019843 GO:0006412	cytosolic small ribosomal subunit;structural constituent of ribosome;rRNA binding;translation
g1409.t1	Scaffold_7	462936	464214	gi|472584677|gb|EMS22263.1|	M7XPZ4	Rhodosporidium NP11uloides (strain NP11) (Yeast) (RhodoNP11ula gracilis)	40S ribosomal protein s5	GO:0022627 GO:0003729 GO:0003735 GO:0019843 GO:0000028 GO:0006412	cytosolic small ribosomal subunit;mRNA binding;structural constituent of ribosome;rRNA binding;ribosomal small subunit assembly;translation
g5006.t1	Scaffold_9	508015	509325	gi|472581835|gb|EMS19550.1|	M7WNW6	Rhodosporidium NP11uloides (strain NP11) (Yeast) (RhodoNP11ula gracilis)	40S ribosomal protein S6	GO:0022627 GO:0003735 GO:0006364 GO:0006412 GO:0042274	cytosolic small ribosomal subunit;structural constituent of ribosome;rRNA processing;translation;ribosomal small subunit biogenesis
g4295.t1	Scaffold_1	1473815	1475524	gi|472587211|gb|EMS24710.1|	M7X3N3	Rhodosporidium NP11uloides (strain NP11) (Yeast) (RhodoNP11ula gracilis)	40S ribosomal protein s7	GO:0005730 GO:0022627 GO:0030686 GO:0032040 GO:0003735 GO:0006364 GO:0006412 GO:0042274	nucleolus;cytosolic small ribosomal subunit;9S preribosome;small-subunit processome;structural constituent of ribosome;rRNA processing;translation;ribosomal small subunit biogenesis
g995.t1	Scaffold_19	255718	258203	gi|472586197|gb|EMS23725.1|	M7X0V6	Rhodosporidium NP11uloides (strain NP11) (Yeast) (RhodoNP11ula gracilis)	40S ribosomal protein s7	GO:0005737 GO:0032991 GO:0043232 GO:0019901 GO:0000079	cytoplasm;macromolecular complex;intracellular non-membrane-bounded organelle;protein kinase binding;regulation of cyclin-dependent protein serine/threonine kinase activity
g3276.t1	Scaffold_5	560667	561436	gi|472585231|gb|EMS22797.1|	M7WQK0	Rhodosporidium NP11uloides (strain NP11) (Yeast) (RhodoNP11ula gracilis)	40S ribosomal protein S8	GO:0022627 GO:0003735 GO:0000462 GO:0006412	cytosolic small ribosomal subunit;structural constituent of ribosome;maturation of SSU-rRNA from tricistronic rRNA transcript (SSU-rRNA, 5.8S rRNA, LSU-rRNA);translation
g1957.t1	Scaffold_24	202922	205060	gi|302673469|ref|XP_003026421.1|	D8QKZ2	Schizophyllum commune (strain H4-8 / FGSC 9210) (Split gill fungus)	40S ribosomal protein S9	GO:0022627 GO:0003735 GO:0019843 GO:0045903	cytosolic small ribosomal subunit;structural constituent of ribosome;rRNA binding;positive regulation of translational fidelity
g219.t1	Scaffold_4	637393	639510	gi|472583543|gb|EMS21176.1|	M7WSY2	Rhodosporidium NP11uloides (strain NP11) (Yeast) (RhodoNP11ula gracilis)	5-aminolevulinate synthase (EC 2.3.1.37) (5-aminolevulinic acid synthase) (Delta-ALA synthase) (Delta-aminolevulinate synthase)	GO:0005759 GO:0003870 GO:0030170 GO:0006782	mitochondrial matrix;5-aminolevulinate synthase activity;pyridoxal phosphate binding;protoporphyrinogen IX biosynthetic process
g1807.t1	Scaffold_25	16936	20314	gi|472583688|gb|EMS21312.1|	M7WLE9	Rhodosporidium NP11uloides (strain NP11) (Yeast) (RhodoNP11ula gracilis)	5-coumarate-CoA ligase	GO:0003824 GO:0008152	catalytic activity;metabolic process
g545.t1	Scaffold_3	639487	640921	gi|472584299|gb|EMS21893.1|	M7XNY3	Rhodosporidium NP11uloides (strain NP11) (Yeast) (RhodoNP11ula gracilis)	5-demethoxyubiquinone hydroxylase, mitochondrial (DMQ hydroxylase) (EC 1.14.13.-) (Ubiquinone biosynthesis monooxygenase COQ7)	GO:0031314 GO:0016709 GO:0006744 GO:0055114 EC:1.14.13	extrinsic component of mitochondrial inner membrane;oxidoreductase activity, acting on paired donors, with incorporation or reduction of molecular oxygen, NAD(P)H as one donor, and incorporation of one atom of oxygen;ubiquinone biosynthetic process;oxidation-reduction process
g4378.t1	Scaffold_1	1728415	1729540	gi|472587285|gb|EMS24784.1|	M7XLM3	Rhodosporidium NP11uloides (strain NP11) (Yeast) (RhodoNP11ula gracilis)	5-formyltetrahydrofolate cyclo-ligase (EC 6.3.3.2)	GO:0005524 GO:0030272 GO:0046872 GO:0009396	ATP binding;5-formyltetrahydrofolate cyclo-ligase activity;metal ion binding;folic acid-containing compound biosynthetic process
g5399.t1	Scaffold_15	65381	70194	gi|472584010|gb|EMS21626.1|	M7WU74	Rhodosporidium NP11uloides (strain NP11) (Yeast) (RhodoNP11ula gracilis)	5-methyltetrahydropteroyltriglutamate-homocysteine S-methyltransferase	GO:0003871 GO:0008270 GO:0009086 GO:0032259	5-methyltetrahydropteroyltriglutamate-homocysteine S-methyltransferase activity;zinc ion binding;methionine biosynthetic process;methylation
g1112.t1	Scaffold_17	265354	265865	gi|472585267|gb|EMS22821.1|	M7WXM9	Rhodosporidium NP11uloides (strain NP11) (Yeast) (RhodoNP11ula gracilis)	5-methyltetrahydropteroyltriglutamate-homocysteine S-methyltransferase	GO:0005576 GO:0005829 GO:0003871 GO:0008270 GO:0008705 GO:0009086 GO:0032259 GO:0050667	extracellular region;cytosol;5-methyltetrahydropteroyltriglutamate-homocysteine S-methyltransferase activity;zinc ion binding;methionine synthase activity;methionine biosynthetic process;methylation;homocysteine metabolic process
g1113.t1	Scaffold_17	267972	270845	gi|472585267|gb|EMS22821.1|	M7WXM9	Rhodosporidium NP11uloides (strain NP11) (Yeast) (RhodoNP11ula gracilis)	5-methyltetrahydropteroyltriglutamate-homocysteine S-methyltransferase	GO:0005737 GO:0003871 GO:0008270 GO:0009086 GO:0032259	cytoplasm;5-methyltetrahydropteroyltriglutamate-homocysteine S-methyltransferase activity;zinc ion binding;methionine biosynthetic process;methylation
g3563.t1	Scaffold_6	354386	357014	gi|342319196|gb|EGU11146.1|	G0T1D9	Rhodosporidium NP11uloides (strain ATCC 204091 / IIP 30 / MTCC 1151) (Yeast) (RhodoNP11ula glutinis (strain ATCC 204091))	5-oxoprolinase	GO:0016787	hydrolase activity
g5282.t1	Scaffold_32	167890	173363	gi|472588547|gb|EMS26019.1|	M7XQ16	Rhodosporidium NP11uloides (strain NP11) (Yeast) (RhodoNP11ula gracilis)	5'-3' exoribonuclease 1	GO:0005622 GO:0003676 GO:0008409 GO:0000956 GO:0044710 GO:0090305	intracellular;nucleic acid binding;5'-3' exonuclease activity;nuclear-transcribed mRNA catabolic process;single-organism metabolic process;nucleic acid phosphodiester bond hydrolysis
g1228.t1	Scaffold_16	172913	177602	gi|472584595|gb|EMS22181.1|	M7WVR8	Rhodosporidium NP11uloides (strain NP11) (Yeast) (RhodoNP11ula gracilis)	5'-3' exoribonuclease 2	GO:0005634 GO:0003676 GO:0004534 GO:0008270 GO:0010467 GO:0090503 EC:3.1.13	nucleus;nucleic acid binding;5'-3' exoribonuclease activity;zinc ion binding;gene expression;RNA phosphodiester bond hydrolysis, exonucleolytic
g5156.t1	Scaffold_23	56246	59123	gi|472583989|gb|EMS21605.1|	M7WUQ2	Rhodosporidium NP11uloides (strain NP11) (Yeast) (RhodoNP11ula gracilis)	5'-Nucleotidase/apyrase family protein	GO:0016787 GO:0009166	hydrolase activity;nucleotide catabolic process
g5035.t1	Scaffold_9	594866	595360	gi|472581793|gb|EMS19508.1|	M7XH78	Rhodosporidium NP11uloides (strain NP11) (Yeast) (RhodoNP11ula gracilis)	50S ribosomal protein	GO:0005840	ribosome
g1384.t1	Scaffold_7	384806	385916	gi|472582554|gb|EMS20232.1|	M7WIC0	Rhodosporidium NP11uloides (strain NP11) (Yeast) (RhodoNP11ula gracilis)	50S ribosomal protein l1	GO:0015934 GO:0003723 GO:0003735 GO:0006412	large ribosomal subunit;RNA binding;structural constituent of ribosome;translation
g1984.t1	Scaffold_24	287774	288550	gi|472582443|gb|EMS20129.1|	M7X8W9	Rhodosporidium NP11uloides (strain NP11) (Yeast) (RhodoNP11ula gracilis)	50S ribosomal protein L10	GO:0005622	intracellular
g475.t1	Scaffold_3	412978	413856	gi|472584431|gb|EMS22025.1|	M7WVZ3	Rhodosporidium NP11uloides (strain NP11) (Yeast) (RhodoNP11ula gracilis)	50S ribosomal protein l13	GO:0005840 GO:0003735 GO:0006412	ribosome;structural constituent of ribosome;translation
g5582.t1	Scaffold_2	327880	329248	gi|472588510|gb|EMS25982.1|	M7WZB1	Rhodosporidium NP11uloides (strain NP11) (Yeast) (RhodoNP11ula gracilis)	50S ribosomal protein l15	GO:0005762 GO:0003735 GO:0006412	mitochondrial large ribosomal subunit;structural constituent of ribosome;translation
g5735.t1	Scaffold_2	880708	881428	gi|472588330|gb|EMS25802.1|	M7WYV6	Rhodosporidium NP11uloides (strain NP11) (Yeast) (RhodoNP11ula gracilis)	50S ribosomal protein l27	GO:0005840 GO:0003735 GO:0006412	ribosome;structural constituent of ribosome;translation
g2287.t1	Scaffold_14	286701	287202	gi|342318987|gb|EGU10939.1|	G0T1W9	Rhodosporidium NP11uloides (strain ATCC 204091 / IIP 30 / MTCC 1151) (Yeast) (RhodoNP11ula glutinis (strain ATCC 204091))	50S ribosomal protein L35	GO:0005840 GO:0003735 GO:0006412	ribosome;structural constituent of ribosome;translation
g2132.t1	Scaffold_10	344543	345446	gi|472583669|gb|EMS21293.1|	M7XMB1	Rhodosporidium NP11uloides (strain NP11) (Yeast) (RhodoNP11ula gracilis)	50S ribosomal subunit l30	GO:0043229 GO:0044444 GO:0016787	intracellular organelle;cytoplasmic part;hydrolase activity
g2429.t1	Scaffold_33	115070	115799	gi|342318972|gb|EGU10924.1|	G0T1V4	Rhodosporidium NP11uloides (strain ATCC 204091 / IIP 30 / MTCC 1151) (Yeast) (RhodoNP11ula glutinis (strain ATCC 204091))	54S ribosomal protein L4	GO:0005761 GO:0003735 GO:0006412	mitochondrial ribosome;structural constituent of ribosome;translation
g4044.t1	Scaffold_1	688135	690650	gi|472583023|gb|EMS20685.1|	M7WS21	Rhodosporidium NP11uloides (strain NP11) (Yeast) (RhodoNP11ula gracilis)	6-coumarate-CoA ligase	GO:0016874 GO:0008152	ligase activity;metabolic process
g5684.t1	Scaffold_2	717838	720223	gi|472588156|gb|EMS25628.1|	M7XZ85	Rhodosporidium NP11uloides (strain NP11) (Yeast) (RhodoNP11ula gracilis)	6-phosphofructo-2-kinase / fructose-2,6-bisphosphatase	GO:0003873 GO:0004331 GO:0005524 GO:0006000 GO:0006003 GO:0046835	6-phosphofructo-2-kinase activity;fructose-2,6-bisphosphate 2-phosphatase activity;ATP binding;fructose metabolic process;fructose 2,6-bisphosphate metabolic process;carbohydrate phosphorylation
g4526.t1	Scaffold_28	75300	78334	gi|472587595|gb|EMS25091.1|	M7X422	Rhodosporidium NP11uloides (strain NP11) (Yeast) (RhodoNP11ula gracilis)	6-phosphofructo-2-kinase / fructose-2,6-bisphosphatase	GO:0003873 GO:0004331 GO:0005524 GO:0006000 GO:0006003 GO:0006006 GO:0016311 GO:0046835	6-phosphofructo-2-kinase activity;fructose-2,6-bisphosphate 2-phosphatase activity;ATP binding;fructose metabolic process;fructose 2,6-bisphosphate metabolic process;glucose metabolic process;dephosphorylation;carbohydrate phosphorylation
g16.t1	Scaffold_40	60895	62952	gi|472587565|gb|EMS25061.1|	M7X3Z4	Rhodosporidium NP11uloides (strain NP11) (Yeast) (RhodoNP11ula gracilis)	6-phosphogluconate dehydrogenase, decarboxylating (EC 1.1.1.44)	GO:0005829 GO:0004616 GO:0050661 GO:0009051 GO:0055114	cytosol;phosphogluconate dehydrogenase (decarboxylating) activity;NADP binding;pentose-phosphate shunt, oxidative branch;oxidation-reduction process
g2603.t1	Scaffold_42	2824	6773	gi|472587565|gb|EMS25061.1|	M7X3Z4	Rhodosporidium NP11uloides (strain NP11) (Yeast) (RhodoNP11ula gracilis)	6-phosphogluconate dehydrogenase, decarboxylating (EC 1.1.1.44)	GO:0044444 GO:0004616 GO:0016746 GO:0050661 GO:0006098 GO:0055114	cytoplasmic part;phosphogluconate dehydrogenase (decarboxylating) activity;transferase activity, transferring acyl groups;NADP binding;pentose-phosphate shunt;oxidation-reduction process
g3168.t1	Scaffold_5	194136	195219	gi|472585020|gb|EMS22586.1|	M7WWW0	Rhodosporidium NP11uloides (strain NP11) (Yeast) (RhodoNP11ula gracilis)	6-phosphogluconolactonase	GO:0016020 GO:0044424 GO:0016740 GO:0017057 GO:0005975 GO:0006098	membrane;intracellular part;transferase activity;6-phosphogluconolactonase activity;carbohydrate metabolic process;pentose-phosphate shunt
g1692.t1	Scaffold_13	413537	414401	gi|472582728|gb|EMS20399.1|	M7X9K4	Rhodosporidium NP11uloides (strain NP11) (Yeast) (RhodoNP11ula gracilis)	6-pyruvoyltetrahydropterin synthase
g1181.t1	Scaffold_16	15814	16654	gi|335356232|gb|AEH50073.1|	F8SL16	RhodoNP11ula mucilaginosa (Yeast) (RhodoNP11ula rubra)	6,7-dimethyl-8-ribityllumazine synthase (DMRL synthase) (EC 2.5.1.78)	GO:0009349 GO:0016740 GO:0009231	riboflavin synthase complex;transferase activity;riboflavin biosynthetic process
g5537.t1	Scaffold_2	165579	171119	gi|472588600|gb|EMS26072.1|	M7WZJ3	Rhodosporidium NP11uloides (strain NP11) (Yeast) (RhodoNP11ula gracilis)	60kDa lysophospholipase	GO:0005623 GO:0004067 GO:0005515 GO:0015035 GO:0006520 GO:0006662 GO:0045454 GO:0055114	cell;asparaginase activity;protein binding;protein disulfide oxidoreductase activity;cellular amino acid metabolic process;glycerol ether metabolic process;cell redox homeostasis;oxidation-reduction process
g2375.t1	Scaffold_35	22047	22439	gi|15238555|ref|NP_197839.1|	Q9FLV1	Arabidopsis thaliana (Mouse-ear cress)	60S acidic ribosomal family protein (60s acidic ribosomal protein P1) (Putative 60S acidic ribosomal protein P1) (Uncharacterized protein)	GO:0005840 GO:0003735 GO:0006414	ribosome;structural constituent of ribosome;translational elongation
g2708.t1	Scaffold_18	359679	362521	gi|472583326|gb|EMS20969.1|	M7XB33	Rhodosporidium NP11uloides (strain NP11) (Yeast) (RhodoNP11ula gracilis)	60S acidic ribosomal protein P0	GO:0022625 GO:0003735 GO:0070180 GO:0000027 GO:0002181 GO:0006414	cytosolic large ribosomal subunit;structural constituent of ribosome;large ribosomal subunit rRNA binding;ribosomal large subunit assembly;cytoplasmic translation;translational elongation
g1163.t1	Scaffold_37	69939	70120	gi|44888530|sp|Q96UQ7.1|RLA2_RHOGU	Q96UQ7	RhodoNP11ula glutinis (Yeast)	60S acidic ribosomal protein P2 (Acyl carrier protein)	GO:0022625 GO:0030687 GO:0000036 GO:0003735 GO:0070180 GO:0002181 GO:0006414 GO:0006633	cytosolic large ribosomal subunit;preribosome, large subunit precursor;ACP phosphopantetheine attachment site binding involved in fatty acid biosynthetic process;structural constituent of ribosome;large ribosomal subunit rRNA binding;cytoplasmic translation;translational elongation;fatty acid biosynthetic process
g4816.t1	Scaffold_29	123087	124049	gi|472583271|gb|EMS20914.1|	M7XAY4	Rhodosporidium NP11uloides (strain NP11) (Yeast) (RhodoNP11ula gracilis)	60S ribosomal protein l10	GO:0022625 GO:0003735 GO:0000027 GO:0002181 GO:0006415	cytosolic large ribosomal subunit;structural constituent of ribosome;ribosomal large subunit assembly;cytoplasmic translation;translational termination
g4817.t1	Scaffold_29	124818	126091	gi|342319912|gb|EGU11857.1|	G0SZE3	Rhodosporidium NP11uloides (strain ATCC 204091 / IIP 30 / MTCC 1151) (Yeast) (RhodoNP11ula glutinis (strain ATCC 204091))	60S ribosomal protein L10	GO:0005739 GO:0005840 GO:0009987	mitochondrion;ribosome;cellular process
g3969.t1	Scaffold_1	451657	452871	gi|472581115|gb|EMS18870.1|	M7WM05	Rhodosporidium NP11uloides (strain NP11) (Yeast) (RhodoNP11ula gracilis)	60S ribosomal protein l11	GO:0022625 GO:0003735 GO:0000027 GO:0006412	cytosolic large ribosomal subunit;structural constituent of ribosome;ribosomal large subunit assembly;translation
g3821.t1	Scaffold_21	277151	278150	gi|472585347|gb|EMS22901.1|	M7WXU4	Rhodosporidium NP11uloides (strain NP11) (Yeast) (RhodoNP11ula gracilis)	60S ribosomal protein l12	GO:0022625 GO:0003735 GO:0019843 GO:0000027 GO:0006412	cytosolic large ribosomal subunit;structural constituent of ribosome;rRNA binding;ribosomal large subunit assembly;translation
g4498.t1	Scaffold_1	2156867	2157935	gi|472587440|gb|EMS24939.1|	M7XLZ6	Rhodosporidium NP11uloides (strain NP11) (Yeast) (RhodoNP11ula gracilis)	60S ribosomal protein l13	GO:0005840 GO:0003735 GO:0006412	ribosome;structural constituent of ribosome;translation
g1840.t1	Scaffold_25	116266	117544	gi|472587889|gb|EMS25385.1|	M7X5L6	Rhodosporidium NP11uloides (strain NP11) (Yeast) (RhodoNP11ula gracilis)	60S ribosomal protein l16	GO:0015934 GO:0003735 GO:0006412	large ribosomal subunit;structural constituent of ribosome;translation
g3573.t1	Scaffold_6	387194	388341	gi|472582120|gb|EMS19822.1|	M7WH92	Rhodosporidium NP11uloides (strain NP11) (Yeast) (RhodoNP11ula gracilis)	60S ribosomal protein l18	GO:0022625 GO:0003723 GO:0003735 GO:0006412	cytosolic large ribosomal subunit;RNA binding;structural constituent of ribosome;translation
g4303.t1	Scaffold_1	1498842	1499681	gi|472587138|gb|EMS24637.1|	M7WVL3	Rhodosporidium NP11uloides (strain NP11) (Yeast) (RhodoNP11ula gracilis)	60S ribosomal protein l19	GO:0022625 GO:0003735 GO:0006412	cytosolic large ribosomal subunit;structural constituent of ribosome;translation
g5911.t1	Scaffold_36	84525	85769	gi|472585443|gb|EMS22997.1|	M7WR16	Rhodosporidium NP11uloides (strain NP11) (Yeast) (RhodoNP11ula gracilis)	60S ribosomal protein l2	GO:0022625 GO:0003735 GO:0006412	cytosolic large ribosomal subunit;structural constituent of ribosome;translation
g1405.t1	Scaffold_7	448186	449588	gi|472580742|gb|EMS18520.1|	M7WKZ9	Rhodosporidium NP11uloides (strain NP11) (Yeast) (RhodoNP11ula gracilis)	60S ribosomal protein l2	GO:0022625 GO:0003735 GO:0002181	cytosolic large ribosomal subunit;structural constituent of ribosome;cytoplasmic translation
g1721.t1	Scaffold_13	510289	513330	gi|342319512|gb|EGU11460.1|	G0T0N1	Rhodosporidium NP11uloides (strain ATCC 204091 / IIP 30 / MTCC 1151) (Yeast) (RhodoNP11ula glutinis (strain ATCC 204091))	60S ribosomal protein L20	GO:0005840 GO:0003735 GO:0006412	ribosome;structural constituent of ribosome;translation
g1983.t1	Scaffold_24	286194	286792	gi|472582445|gb|EMS20131.1|	M7WPZ9	Rhodosporidium NP11uloides (strain NP11) (Yeast) (RhodoNP11ula gracilis)	60S ribosomal protein l21	GO:0022625 GO:0003735 GO:0006412	cytosolic large ribosomal subunit;structural constituent of ribosome;translation
g828.t1	Scaffold_12	254418	255463	gi|472587936|gb|EMS25432.1|	M7WXT8	Rhodosporidium NP11uloides (strain NP11) (Yeast) (RhodoNP11ula gracilis)	60S ribosomal protein l22	GO:0005840 GO:0003735 GO:0006412	ribosome;structural constituent of ribosome;translation
g3901.t1	Scaffold_1	215786	216760	gi|472582967|gb|EMS20629.1|	M7XA66	Rhodosporidium NP11uloides (strain NP11) (Yeast) (RhodoNP11ula gracilis)	60S ribosomal protein l23	GO:0022625 GO:0003735 GO:0070180 GO:0006412	cytosolic large ribosomal subunit;structural constituent of ribosome;large ribosomal subunit rRNA binding;translation
g2908.t1	Scaffold_8	234908	235788	gi|472586667|gb|EMS24186.1|	M7X1K0	Rhodosporidium NP11uloides (strain NP11) (Yeast) (RhodoNP11ula gracilis)	60S ribosomal protein L27	GO:0022625 GO:0003735 GO:0016614 GO:0050660 GO:0006412 GO:0055114	cytosolic large ribosomal subunit;structural constituent of ribosome;oxidoreductase activity, acting on CH-OH group of donors;flavin adenine dinucleotide binding;translation;oxidation-reduction process
g2196.t1	Scaffold_10	643116	645003	gi|342319824|gb|EGU11770.1|	G0SZR5	Rhodosporidium NP11uloides (strain ATCC 204091 / IIP 30 / MTCC 1151) (Yeast) (RhodoNP11ula glutinis (strain ATCC 204091))	60S ribosomal protein L3	GO:0005840 GO:0003723 GO:0004525 GO:0006396 GO:0090501	ribosome;RNA binding;ribonuclease III activity;RNA processing;RNA phosphodiester bond hydrolysis
g3133.t1	Scaffold_5	51780	53164	gi|342319576|gb|EGU11523.1|	G0T021	Rhodosporidium NP11uloides (strain ATCC 204091 / IIP 30 / MTCC 1151) (Yeast) (RhodoNP11ula glutinis (strain ATCC 204091))	60S ribosomal protein L3	GO:0022625 GO:0003735 GO:0000027 GO:0006412	cytosolic large ribosomal subunit;structural constituent of ribosome;ribosomal large subunit assembly;translation
g237.t1	Scaffold_4	694291	694995	gi|472583505|gb|EMS21138.1|	M7XLS1	Rhodosporidium NP11uloides (strain NP11) (Yeast) (RhodoNP11ula gracilis)	60S ribosomal protein l30	GO:0022625 GO:0003735 GO:0030627 GO:0006364 GO:0006412 GO:0048025	cytosolic large ribosomal subunit;structural constituent of ribosome;pre-mRNA 5'-splice site binding;rRNA processing;translation;negative regulation of mRNA splicing, via spliceosome
g5642.t1	Scaffold_2	569746	570638	gi|472588569|gb|EMS26041.1|	M7X6Q2	Rhodosporidium NP11uloides (strain NP11) (Yeast) (RhodoNP11ula gracilis)	60S ribosomal protein l34	GO:0022625 GO:0003723 GO:0003735 GO:0006412 GO:0042254	cytosolic large ribosomal subunit;RNA binding;structural constituent of ribosome;translation;ribosome biogenesis
g1006.t1	Scaffold_19	289927	291092	gi|472586205|gb|EMS23733.1|	M7XU45	Rhodosporidium NP11uloides (strain NP11) (Yeast) (RhodoNP11ula gracilis)	60S ribosomal protein l35	GO:0005730 GO:0022625 GO:0003729 GO:0003735 GO:0000463 GO:0006412	nucleolus;cytosolic large ribosomal subunit;mRNA binding;structural constituent of ribosome;maturation of LSU-rRNA from tricistronic rRNA transcript (SSU-rRNA, 5.8S rRNA, LSU-rRNA);translation
g2089.t1	Scaffold_10	221803	223181	gi|472583783|gb|EMS21407.1|	M7WLM0	Rhodosporidium NP11uloides (strain NP11) (Yeast) (RhodoNP11ula gracilis)	60S ribosomal protein l5	GO:0022625 GO:0003735 GO:0008097 GO:0000027 GO:0006412	cytosolic large ribosomal subunit;structural constituent of ribosome;5S rRNA binding;ribosomal large subunit assembly;translation
g1138.t1	Scaffold_17	363910	364350	gi|342318877|gb|EGU10833.1|	G0T273	Rhodosporidium NP11uloides (strain ATCC 204091 / IIP 30 / MTCC 1151) (Yeast) (RhodoNP11ula glutinis (strain ATCC 204091))	60S ribosomal protein L6	GO:0005840 GO:0003735 GO:0006412	ribosome;structural constituent of ribosome;translation
g2177.t1	Scaffold_10	543587	544573	gi|342318867|gb|EGU10824.1|	G0T2D2	Rhodosporidium NP11uloides (strain ATCC 204091 / IIP 30 / MTCC 1151) (Yeast) (RhodoNP11ula glutinis (strain ATCC 204091))	60s ribosomal protein l7	GO:0015934 GO:0003735 GO:0006412	large ribosomal subunit;structural constituent of ribosome;translation
g1139.t1	Scaffold_17	364605	367505	gi|472582225|gb|EMS19921.1|	M7WPC7	Rhodosporidium NP11uloides (strain NP11) (Yeast) (RhodoNP11ula gracilis)	60S ribosomal protein l7	GO:0022625 GO:0003735 GO:0044822 GO:0000463 GO:0002181	cytosolic large ribosomal subunit;structural constituent of ribosome;poly(A) RNA binding;maturation of LSU-rRNA from tricistronic rRNA transcript (SSU-rRNA, 5.8S rRNA, LSU-rRNA);cytoplasmic translation
g2724.t1	Scaffold_26	5819	6255	gi|472583160|gb|EMS20814.1|	M7XAQ2	Rhodosporidium NP11uloides (strain NP11) (Yeast) (RhodoNP11ula gracilis)	60S ribosomal protein l7 l12	GO:0005739 GO:0005840 GO:0003735 GO:0006412	mitochondrion;ribosome;structural constituent of ribosome;translation
g4792.t1	Scaffold_29	41411	42271	gi|472580649|gb|EMS18433.1|	M7XE86	Rhodosporidium NP11uloides (strain NP11) (Yeast) (RhodoNP11ula gracilis)	60S ribosomal protein l9	GO:0022625 GO:0003735 GO:0019843 GO:0002181	cytosolic large ribosomal subunit;structural constituent of ribosome;rRNA binding;cytoplasmic translation
g931.t1	Scaffold_19	40956	42788	gi|472586141|gb|EMS23669.1|	M7XIG2	Rhodosporidium NP11uloides (strain NP11) (Yeast) (RhodoNP11ula gracilis)	60S ribosome subunit biogenesis protein NIP7	GO:0005634 GO:0003723 GO:0042255	nucleus;RNA binding;ribosome assembly
g823.t1	Scaffold_12	240469	245448	gi|472587935|gb|EMS25431.1|	M7X518	Rhodosporidium NP11uloides (strain NP11) (Yeast) (RhodoNP11ula gracilis)	A-pheromone processing metallopeptidase ste23	GO:0004222 GO:0046872 GO:0006508 GO:0044248 GO:1901575 EC:3.4.24	metalloendopeptidase activity;metal ion binding;proteolysis;cellular catabolic process;organic substance catabolic process
g4152.t1	Scaffold_1	1020421	1023576	gi|472586960|gb|EMS24459.1|	M7XKQ2	Rhodosporidium NP11uloides (strain NP11) (Yeast) (RhodoNP11ula gracilis)	AAA family ATPase	GO:0005634 GO:0003682 GO:0005524 GO:0016887 GO:0042393 GO:0031936 GO:0045944	nucleus;chromatin binding;ATP binding;ATPase activity;histone binding;negative regulation of chromatin silencing;positive regulation of transcription from RNA polymerase II promoter
g4382.t1	Scaffold_1	1734636	1740138	gi|472587300|gb|EMS24799.1|	M7XLN4	Rhodosporidium NP11uloides (strain NP11) (Yeast) (RhodoNP11ula gracilis)	AAA family ATPase	GO:0004089 GO:0005524 GO:0008270 GO:0017111 GO:0015976	carbonate dehydratase activity;ATP binding;zinc ion binding;nucleoside-triphosphatase activity;carbon utilization
g3638.t1	Scaffold_6	596762	600282	gi|472586587|gb|EMS24106.1|	M7X1B3	Rhodosporidium NP11uloides (strain NP11) (Yeast) (RhodoNP11ula gracilis)	AAA family ATPase	GO:0000922 GO:0005654 GO:0005813 GO:0005829 GO:0005876 GO:0008076 GO:0030017 GO:0030426 GO:0034704 GO:0070062 GO:0005088 GO:0005509 GO:0005524 GO:0008179 GO:0008440 GO:0015276 GO:0019901 GO:0019904 GO:0030235 GO:0031432 GO:0031800 GO:0031996 GO:0031997 GO:0043274 GO:0043539 GO:0043548 GO:0044325 GO:0048306 GO:0050998 GO:0072542 GO:0000086 GO:0000165 GO:0001975 GO:0002027 GO:0002576 GO:0005513 GO:…	spindle pole;nucleoplasm;centrosome;cytosol;spindle microtubule;voltage-gated potassium channel complex;sarcomere;growth cone;calcium channel complex;extracellular exosome;Ras guanyl-nucleotide exchange facNP11 activity;calcium ion binding;ATP binding;adenylate cyclase binding;inositol-1,4,5-trisphosphate 3-kinase activity;ligand-gated ion channel activity;protein kinase binding;protein domain sp…
g1574.t1	Scaffold_44	9117	11936	gi|472582138|gb|EMS19840.1|	M7WPQ7	Rhodosporidium NP11uloides (strain NP11) (Yeast) (RhodoNP11ula gracilis)	AAA family ATPase Grc3	GO:0005634 GO:0044446 GO:0005488 GO:0008152 GO:0009987	nucleus;intracellular organelle part;binding;metabolic process;cellular process
g2463.t1	Scaffold_11	71680	74360	gi|472586190|gb|EMS23718.1|	M7XU16	Rhodosporidium NP11uloides (strain NP11) (Yeast) (RhodoNP11ula gracilis)	AarF domain-containing kinase	GO:0005634 GO:0016021 GO:0003700 GO:0016301 GO:0043565 GO:0006355 GO:0016310	nucleus;integral component of membrane;transcription facNP11 activity, sequence-specific DNA binding;kinase activity;sequence-specific DNA binding;regulation of transcription, DNA-templated;phosphorylation
g1361.t1	Scaffold_7	306829	309871	gi|472584722|gb|EMS22308.1|	M7XQ33	Rhodosporidium NP11uloides (strain NP11) (Yeast) (RhodoNP11ula gracilis)	Ab-hydrolase associated lipase	GO:0016020 GO:0006629	membrane;lipid metabolic process
g4424.t1	Scaffold_1	1885416	1892954	gi|472587104|gb|EMS24603.1|	M7XWH3	Rhodosporidium NP11uloides (strain NP11) (Yeast) (RhodoNP11ula gracilis)	ABC drug exporter AtrF	GO:0016021 GO:0003779 GO:0005524 GO:0042626 GO:0016043 GO:0042493 GO:0055085	integral component of membrane;actin binding;ATP binding;ATPase activity, coupled to transmembrane movement of substances;cellular component organization;response to drug;transmembrane transport
g3539.t1	Scaffold_6	267714	272667	gi|472584124|gb|EMS21730.1|	M7WV68	Rhodosporidium NP11uloides (strain NP11) (Yeast) (RhodoNP11ula gracilis)	ABC efflux transporter	GO:0044425 GO:0005524 GO:0016887 GO:0006810	membrane part;ATP binding;ATPase activity;transport
g2896.t1	Scaffold_8	190163	193437	gi|472586672|gb|EMS24191.1|	M7X1K7	Rhodosporidium NP11uloides (strain NP11) (Yeast) (RhodoNP11ula gracilis)	ABC fatty acid transporter	GO:0005779 GO:0005524 GO:0042626 GO:1902001	integral component of peroxisomal membrane;ATP binding;ATPase activity, coupled to transmembrane movement of substances;fatty acid transmembrane transport
g5087.t1	Scaffold_27	87054	93612	gi|472586765|gb|EMS24284.1|	M7XKA2	Rhodosporidium NP11uloides (strain NP11) (Yeast) (RhodoNP11ula gracilis)	ABC metal ion transporter, putative	GO:0005773 GO:0016021 GO:0003676 GO:0003755 GO:0005524 GO:0042626 GO:0006457 GO:0044699 GO:0055085 GO:0071702	vacuole;integral component of membrane;nucleic acid binding;peptidyl-prolyl cis-trans isomerase activity;ATP binding;ATPase activity, coupled to transmembrane movement of substances;protein folding;single-organism process;transmembrane transport;organic substance transport
g3879.t1	Scaffold_1	149487	151535	gi|472582987|gb|EMS20649.1|	M7XA86	Rhodosporidium NP11uloides (strain NP11) (Yeast) (RhodoNP11ula gracilis)	ABC transporter	GO:0005524 GO:0016887	ATP binding;ATPase activity
g4397.t1	Scaffold_1	1796280	1799046	gi|472587257|gb|EMS24756.1|	M7X378	Rhodosporidium NP11uloides (strain NP11) (Yeast) (RhodoNP11ula gracilis)	ABC transporter	GO:0016021 GO:0005524 GO:0042626 GO:0055085	integral component of membrane;ATP binding;ATPase activity, coupled to transmembrane movement of substances;transmembrane transport
g4489.t1	Scaffold_1	2121311	2127362	gi|472582973|gb|EMS20635.1|	M7WRW9	Rhodosporidium NP11uloides (strain NP11) (Yeast) (RhodoNP11ula gracilis)	ABC transporter	GO:0005886 GO:0016021 GO:0005524 GO:0008559 GO:0035690 GO:0044765 GO:0055085	plasma membrane;integral component of membrane;ATP binding;xenobiotic-transporting ATPase activity;cellular response to drug;single-organism transport;transmembrane transport
g4490.t1	Scaffold_1	2128824	2134976	gi|472582973|gb|EMS20635.1|	M7WRW9	Rhodosporidium NP11uloides (strain NP11) (Yeast) (RhodoNP11ula gracilis)	ABC transporter	GO:0005886 GO:0016021 GO:0005524 GO:0008559 GO:0035690 GO:0044765 GO:0055085	plasma membrane;integral component of membrane;ATP binding;xenobiotic-transporting ATPase activity;cellular response to drug;single-organism transport;transmembrane transport
g4491.t1	Scaffold_1	2135690	2141782	gi|472582973|gb|EMS20635.1|	M7WRW9	Rhodosporidium NP11uloides (strain NP11) (Yeast) (RhodoNP11ula gracilis)	ABC transporter	GO:0005886 GO:0016021 GO:0005524 GO:0008559 GO:0035690 GO:0044765 GO:0055085	plasma membrane;integral component of membrane;ATP binding;xenobiotic-transporting ATPase activity;cellular response to drug;single-organism transport;transmembrane transport
g5813.t1	Scaffold_2	1097015	1101191	gi|472588366|gb|EMS25838.1|	M7XZS5	Rhodosporidium NP11uloides (strain NP11) (Yeast) (RhodoNP11ula gracilis)	ABC transporter	GO:0016021 GO:0005515 GO:0005524 GO:0016887	integral component of membrane;protein binding;ATP binding;ATPase activity
g200.t1	Scaffold_4	572353	579852	gi|342319362|gb|EGU11311.1|	G0T112	Rhodosporidium NP11uloides (strain ATCC 204091 / IIP 30 / MTCC 1151) (Yeast) (RhodoNP11ula glutinis (strain ATCC 204091))	ABC transporter	GO:0016021 GO:0005524 GO:0042626 GO:0055085	integral component of membrane;ATP binding;ATPase activity, coupled to transmembrane movement of substances;transmembrane transport
g1336.t1	Scaffold_7	225912	230332	gi|472582643|gb|EMS20321.1|	M7WQI8	Rhodosporidium NP11uloides (strain NP11) (Yeast) (RhodoNP11ula gracilis)	ABC transporter	GO:0016021 GO:0005524 GO:0042626 GO:0055085	integral component of membrane;ATP binding;ATPase activity, coupled to transmembrane movement of substances;transmembrane transport
g3117.t1	Scaffold_8	893279	895876	gi|472587460|gb|EMS24956.1|	M7X3P1	Rhodosporidium NP11uloides (strain NP11) (Yeast) (RhodoNP11ula gracilis)	ABC transporter	GO:0016021 GO:0005524 GO:0016887	integral component of membrane;ATP binding;ATPase activity
g4908.t1	Scaffold_9	184338	192489	gi|472581138|gb|EMS18887.1|	M7WEN7	Rhodosporidium NP11uloides (strain NP11) (Yeast) (RhodoNP11ula gracilis)	ABC transporter	GO:0016021 GO:0005524 GO:0042626 GO:0055085	integral component of membrane;ATP binding;ATPase activity, coupled to transmembrane movement of substances;transmembrane transport
g169.t1	Scaffold_4	491904	492572	gi|342319382|gb|EGU11331.1|	G0T132	Rhodosporidium NP11uloides (strain ATCC 204091 / IIP 30 / MTCC 1151) (Yeast) (RhodoNP11ula glutinis (strain ATCC 204091))	ABC transporter ATP-binding protein	GO:0005524	ATP binding
g1033.t1	Scaffold_19	349336	360578	gi|472586450|gb|EMS23978.1|	M7XUQ9	Rhodosporidium NP11uloides (strain NP11) (Yeast) (RhodoNP11ula gracilis)	ABC-2 type transporter, pleiotropic drug resistance	GO:0000276 GO:0016021 GO:0004252 GO:0005524 GO:0015078 GO:0042626 GO:0015986	mitochondrial proton-transporting ATP synthase complex, coupling facNP11 F(o);integral component of membrane;serine-type endopeptidase activity;ATP binding;hydrogen ion transmembrane transporter activity;ATPase activity, coupled to transmembrane movement of substances;ATP synthesis coupled proton transport
g5127.t1	Scaffold_27	221216	240411	gi|472585805|gb|EMS23347.1|	M7WS20	Rhodosporidium NP11uloides (strain NP11) (Yeast) (RhodoNP11ula gracilis)	ABC1 family protein	GO:0005739 GO:0016021 GO:0003723 GO:0003964 GO:0004672 GO:0005524 GO:0006278 GO:0006468 GO:0015074	mitochondrion;integral component of membrane;RNA binding;RNA-directed DNA polymerase activity;protein kinase activity;ATP binding;RNA-dependent DNA biosynthetic process;protein phosphorylation;DNA integration
g4674.t1	Scaffold_20	298273	299374	gi|472584809|gb|EMS22384.1|	M7XEX5	Rhodosporidium NP11uloides (strain NP11) (Yeast) (RhodoNP11ula gracilis)	Acetoacetate decarboxylase beta barrel domain containing protein
g755.t1	Scaffold_12	29110	31833	gi|472587676|gb|EMS25172.1|	M7WX26	Rhodosporidium NP11uloides (strain NP11) (Yeast) (RhodoNP11ula gracilis)	Acetoacetate-CoA synthase	GO:0030729 GO:0006629	acetoacetate-CoA ligase activity;lipid metabolic process
g2207.t1	Scaffold_14	26897	29258	gi|472585532|gb|EMS23083.1|	M7XS79	Rhodosporidium NP11uloides (strain NP11) (Yeast) (RhodoNP11ula gracilis)	Acetolactate synthase	GO:0000287 GO:0003824 GO:0030976	magnesium ion binding;catalytic activity;thiamine pyrophosphate binding
g905.t1	Scaffold_12	515516	518200	gi|472588073|gb|EMS25569.1|	M7XNS5	Rhodosporidium NP11uloides (strain NP11) (Yeast) (RhodoNP11ula gracilis)	Acetolactate synthase (EC 2.2.1.6)	GO:0000287 GO:0003984 GO:0030976 GO:0050660 GO:0009097 GO:0009099	magnesium ion binding;acetolactate synthase activity;thiamine pyrophosphate binding;flavin adenine dinucleotide binding;isoleucine biosynthetic process;valine biosynthetic process
g2627.t1	Scaffold_18	58818	63937	gi|472588073|gb|EMS25569.1|	M7XNS5	Rhodosporidium NP11uloides (strain NP11) (Yeast) (RhodoNP11ula gracilis)	Acetolactate synthase (EC 2.2.1.6)	GO:0000287 GO:0003984 GO:0030976 GO:0050660 GO:0008652 GO:0009082	magnesium ion binding;acetolactate synthase activity;thiamine pyrophosphate binding;flavin adenine dinucleotide binding;cellular amino acid biosynthetic process;branched-chain amino acid biosynthetic process
g220.t1	Scaffold_4	640126	641811	gi|472583544|gb|EMS21177.1|	M7WL18	Rhodosporidium NP11uloides (strain NP11) (Yeast) (RhodoNP11ula gracilis)	Acetyl-CoA C-acetyltransferase	GO:0016747 GO:0008152	transferase activity, transferring acyl groups other than amino-acyl groups;metabolic process
g235.t1	Scaffold_4	678933	687558	gi|472583500|gb|EMS21133.1|	M7XLR4	Rhodosporidium NP11uloides (strain NP11) (Yeast) (RhodoNP11ula gracilis)	Acetyl-CoA carboxylase	GO:0003676 GO:0003989 GO:0004075 GO:0005524 GO:0046872 GO:0006633	nucleic acid binding;acetyl-CoA carboxylase activity;biotin carboxylase activity;ATP binding;metal ion binding;fatty acid biosynthetic process
g5111.t1	Scaffold_27	153815	158263	gi|472585830|gb|EMS23372.1|	M7WS38	Rhodosporidium NP11uloides (strain NP11) (Yeast) (RhodoNP11ula gracilis)	Acetyl-CoA hydrolase	GO:0005739 GO:0005829 GO:0003986 GO:0008775 GO:0006083 GO:0006084 GO:0019679	mitochondrion;cytosol;acetyl-CoA hydrolase activity;acetate CoA-transferase activity;acetate metabolic process;acetyl-CoA metabolic process;propionate metabolic process, methylcitrate cycle
g3252.t1	Scaffold_5	495764	500729	gi|472585108|gb|EMS22674.1|	M7XFR0	Rhodosporidium NP11uloides (strain NP11) (Yeast) (RhodoNP11ula gracilis)	Acetyl-coenzyme A synthetase (EC 6.2.1.1)	GO:0005634 GO:0005737 GO:0003987 GO:0005524 GO:0016208 GO:0019427	nucleus;cytoplasm;acetate-CoA ligase activity;ATP binding;AMP binding;acetyl-CoA biosynthetic process from acetate
g2773.t1	Scaffold_26	164777	166636	gi|472586416|gb|EMS23944.1|	M7XJ70	Rhodosporidium NP11uloides (strain NP11) (Yeast) (RhodoNP11ula gracilis)	Acetylornithine aminotransferase	GO:0044444 GO:0008483 GO:0030170 GO:0006525	cytoplasmic part;transaminase activity;pyridoxal phosphate binding;arginine metabolic process
g156.t1	Scaffold_4	449376	450555	gi|472586939|gb|EMS24438.1|	M7XW17	Rhodosporidium NP11uloides (strain NP11) (Yeast) (RhodoNP11ula gracilis)	Acetylserotonin o-methyltransferase-like protein	GO:0005737 GO:0008168 GO:0032259	cytoplasm;methyltransferase activity;methylation
g3796.t1	Scaffold_21	178857	180605	gi|342320174|gb|EGU12116.1|	G0SYF8	Rhodosporidium NP11uloides (strain ATCC 204091 / IIP 30 / MTCC 1151) (Yeast) (RhodoNP11ula glutinis (strain ATCC 204091))	Acetyltransferase	GO:0016407	acetyltransferase activity
g3622.t1	Scaffold_6	540332	542939	gi|342319233|gb|EGU11183.1|	G0T1H6	Rhodosporidium NP11uloides (strain ATCC 204091 / IIP 30 / MTCC 1151) (Yeast) (RhodoNP11ula glutinis (strain ATCC 204091))	Acetyltransferase	GO:0005515 GO:0016740	protein binding;transferase activity
g1499.t1	Scaffold_7	748234	753856	gi|472582629|gb|EMS20307.1|	M7WIG9	Rhodosporidium NP11uloides (strain NP11) (Yeast) (RhodoNP11ula gracilis)	Acetyltransferase component of pyruvate dehydrogenase complex (EC 2.3.1.12)	GO:0005759 GO:0045254 GO:0004742 GO:0005975 GO:0006090	mitochondrial matrix;pyruvate dehydrogenase complex;dihydrolipoyllysine-residue acetyltransferase activity;carbohydrate metabolic process;pyruvate metabolic process
g4474.t1	Scaffold_1	2082003	2083643	gi|472587236|gb|EMS24735.1|	M7X3S8	Rhodosporidium NP11uloides (strain NP11) (Yeast) (RhodoNP11ula gracilis)	Acetyltransferase GNAT family	GO:0008080 EC:2.3.1	N-acetyltransferase activity
g5821.t1	Scaffold_2	1146886	1147666	gi|472588536|gb|EMS26008.1|	M7Y093	Rhodosporidium NP11uloides (strain NP11) (Yeast) (RhodoNP11ula gracilis)	Acetyltransferase GNAT family	GO:0008080	N-acetyltransferase activity
g4516.t1	Scaffold_28	52722	53613	gi|472587575|gb|EMS25071.1|	M7X405	Rhodosporidium NP11uloides (strain NP11) (Yeast) (RhodoNP11ula gracilis)	Acetyltransferase GNAT family	GO:0008080	N-acetyltransferase activity
g914.t1	Scaffold_19	60	778	gi|472583065|gb|EMS20719.1|	M7XAF2	Rhodosporidium NP11uloides (strain NP11) (Yeast) (RhodoNP11ula gracilis)	Acid phosphatase (Fragment)	GO:0003993 GO:0016311	acid phosphatase activity;dephosphorylation
g4636.t1	Scaffold_20	152516	154419	gi|472584801|gb|EMS22376.1|	M7WWA7	Rhodosporidium NP11uloides (strain NP11) (Yeast) (RhodoNP11ula gracilis)	Acid phosphatase, phytase	GO:0003993	acid phosphatase activity
g5594.t1	Scaffold_2	360949	364353	gi|472588639|gb|EMS26111.1|	M7X6X3	Rhodosporidium NP11uloides (strain NP11) (Yeast) (RhodoNP11ula gracilis)	Aconitate hydratase, mitochondrial (Aconitase) (EC 4.2.1.-)	GO:0005829 GO:0042645 GO:0003690 GO:0003697 GO:0003994 GO:0046872 GO:0051539 GO:0000002 GO:0006099	cytosol;mitochondrial nucleoid;double-stranded DNA binding;single-stranded DNA binding;aconitate hydratase activity;metal ion binding;4 iron, 4 sulfur cluster binding;mitochondrial genome maintenance;tricarboxylic acid cycle
g3254.t1	Scaffold_5	504937	508036	gi|472585111|gb|EMS22677.1|	M7WQ73	Rhodosporidium NP11uloides (strain NP11) (Yeast) (RhodoNP11ula gracilis)	Aconitate hydratase, mitochondrial (Aconitase) (EC 4.2.1.-)	GO:0005634 GO:0005739 GO:0003994 GO:0046872 GO:0051539 GO:0006099	nucleus;mitochondrion;aconitate hydratase activity;metal ion binding;4 iron, 4 sulfur cluster binding;tricarboxylic acid cycle
g1332.t1	Scaffold_7	203026	204892	gi|472582646|gb|EMS20324.1|	M7X9F4	Rhodosporidium NP11uloides (strain NP11) (Yeast) (RhodoNP11ula gracilis)	Actin	GO:0005737 GO:0005856 GO:0005524	cytoplasm;cytoskeleton;ATP binding
g1333.t1	Scaffold_7	207837	212429	gi|472582646|gb|EMS20324.1|	M7X9F4	Rhodosporidium NP11uloides (strain NP11) (Yeast) (RhodoNP11ula gracilis)	Actin	GO:0005737 GO:0005856 GO:0005524 GO:0008270 GO:0051903 GO:0006069	cytoplasm;cytoskeleton;ATP binding;zinc ion binding;S-(hydroxymethyl)glutathione dehydrogenase activity;ethanol oxidation
g1103.t1	Scaffold_17	240115	243508	gi|472582179|gb|EMS19875.1|	M7WPT6	Rhodosporidium NP11uloides (strain NP11) (Yeast) (RhodoNP11ula gracilis)	Actin binding protein	GO:0005739 GO:0005885 GO:0030479 GO:0005524 GO:0016887 GO:0000001 GO:0030100 GO:0032258 GO:0034314 GO:0051654	mitochondrion;Arp2/3 protein complex;actin cortical patch;ATP binding;ATPase activity;mitochondrion inheritance;regulation of endocytosis;CVT pathway;Arp2/3 complex-mediated actin nucleation;establishment of mitochondrion localization
g5264.t1	Scaffold_32	104912	106127	gi|472588176|gb|EMS25648.1|	M7XZA1	Rhodosporidium NP11uloides (strain NP11) (Yeast) (RhodoNP11ula gracilis)	Actin binding protein	GO:0005634 GO:0003677 GO:0008270 GO:0006351	nucleus;DNA binding;zinc ion binding;transcription, DNA-templated
g2647.t1	Scaffold_18	141765	144059	gi|472583315|gb|EMS20958.1|	M7XLB3	Rhodosporidium NP11uloides (strain NP11) (Yeast) (RhodoNP11ula gracilis)	Actin cortical patch component	GO:0005840 GO:0003723 GO:0003735 GO:0005515 GO:0006412	ribosome;RNA binding;structural constituent of ribosome;protein binding;translation
g35.t1	Scaffold_4	44154	45789	gi|472581983|gb|EMS19691.1|	M7WNS4	Rhodosporidium NP11uloides (strain NP11) (Yeast) (RhodoNP11ula gracilis)	Actin cortical patch component Lsb4	GO:0030479 GO:0032587 GO:0035091 GO:0051015 GO:0051017 GO:0051666 GO:1900027	actin cortical patch;ruffle membrane;phosphatidylinositol binding;actin filament binding;actin filament bundle assembly;actin cortical patch localization;regulation of ruffle assembly
g3380.t1	Scaffold_5	905398	906865	gi|472581241|gb|EMS18985.1|	M7WMA9	Rhodosporidium NP11uloides (strain NP11) (Yeast) (RhodoNP11ula gracilis)	Actin cortical patch SUR7/pH-response regulaNP11 PalI family protein	GO:0005886 GO:0016021	plasma membrane;integral component of membrane
g2242.t1	Scaffold_14	136797	138819	gi|342319016|gb|EGU10968.1|	G0T1Z8	Rhodosporidium NP11uloides (strain ATCC 204091 / IIP 30 / MTCC 1151) (Yeast) (RhodoNP11ula glutinis (strain ATCC 204091))	Actin cross-linking	GO:0003779 GO:0005509	actin binding;calcium ion binding
g780.t1	Scaffold_12	91836	95881	gi|472587707|gb|EMS25203.1|	M7XY34	Rhodosporidium NP11uloides (strain NP11) (Yeast) (RhodoNP11ula gracilis)	Actin cytoskeleton organization protein	GO:0005515	protein binding
g5356.t1	Scaffold_22	243775	245622	gi|472586808|gb|EMS24327.1|	M7WUR7	Rhodosporidium NP11uloides (strain NP11) (Yeast) (RhodoNP11ula gracilis)	Actin cytoskeleton protein	GO:0016020 GO:0000166 GO:0003676	membrane;nucleotide binding;nucleic acid binding
g161.t1	Scaffold_4	466622	467653	gi|472583598|gb|EMS21231.1|	M7WT46	Rhodosporidium NP11uloides (strain NP11) (Yeast) (RhodoNP11ula gracilis)	Actin lateral binding protein
g4789.t1	Scaffold_29	23119	27010	gi|472580657|gb|EMS18441.1|	M7WK62	Rhodosporidium NP11uloides (strain NP11) (Yeast) (RhodoNP11ula gracilis)	Actin patch protein	GO:0030479 GO:0008195 GO:0030036 GO:0044255	actin cortical patch;phosphatidate phosphatase activity;actin cytoskeleton organization;cellular lipid metabolic process
g5027.t1	Scaffold_9	572967	575770	gi|472581805|gb|EMS19520.1|	M7WNT9	Rhodosporidium NP11uloides (strain NP11) (Yeast) (RhodoNP11ula gracilis)	Actin polymerization protein	GO:0005622 GO:0005515 GO:0035556	intracellular;protein binding;intracellular signal transduction
g3639.t1	Scaffold_6	600605	601565	gi|472582037|gb|EMS19739.1|	M7X7X8	Rhodosporidium NP11uloides (strain NP11) (Yeast) (RhodoNP11ula gracilis)	Actin regulaNP11y protein	GO:0030479 GO:0003779 GO:0006897 GO:2000601	actin cortical patch;actin binding;endocytosis;positive regulation of Arp2/3 complex-mediated actin nucleation
g1873.t1	Scaffold_25	212200	213704	gi|472587764|gb|EMS25260.1|	M7X5B0	Rhodosporidium NP11uloides (strain NP11) (Yeast) (RhodoNP11ula gracilis)	Actin-binding protein	GO:0044464	cell part
g4662.t1	Scaffold_20	249760	250607	gi|472584879|gb|EMS22454.1|	M7XF40	Rhodosporidium NP11uloides (strain NP11) (Yeast) (RhodoNP11ula gracilis)	Actin-binding, cofilin/tropomyosin type domain containing protein	GO:0005622 GO:0003779	intracellular;actin binding
g2368.t1	Scaffold_43	39341	40241	gi|472587794|gb|EMS25290.1|	M7X5D7	Rhodosporidium NP11uloides (strain NP11) (Yeast) (RhodoNP11ula gracilis)	Actin-bundling protein
g4454.t1	Scaffold_1	2019061	2023010	gi|472587370|gb|EMS24869.1|	M7XLT5	Rhodosporidium NP11uloides (strain NP11) (Yeast) (RhodoNP11ula gracilis)	Actin-interacting protein 3	GO:0030427 GO:0044424 GO:0005519 GO:0050789 GO:0051017	site of polarized growth;intracellular part;cytoskeletal regulaNP11y protein binding;regulation of biological process;actin filament bundle assembly
g3729.t1	Scaffold_6	907624	909551	gi|472580299|gb|EMS18115.1|	M7WJU2	Rhodosporidium NP11uloides (strain NP11) (Yeast) (RhodoNP11ula gracilis)	Actin-like protein ARP6	GO:0005634 GO:0006338	nucleus;chromatin remodeling
g54.t1	Scaffold_4	93509	95706	gi|472581948|gb|EMS19656.1|	M7WNN4	Rhodosporidium NP11uloides (strain NP11) (Yeast) (RhodoNP11ula gracilis)	Actin-related protein	GO:0070603	SWI/SNF superfamily-type complex
g700.t1	Scaffold_3	1126655	1129480	gi|472580452|gb|EMS18252.1|	M7WD07	Rhodosporidium NP11uloides (strain NP11) (Yeast) (RhodoNP11ula gracilis)	Actin-related protein 2/3 complex subunit 3 (Arp2/3 complex 21 kDa subunit)	GO:0005885 GO:0044444 GO:0003779 GO:0034314 GO:0051179	Arp2/3 protein complex;cytoplasmic part;actin binding;Arp2/3 complex-mediated actin nucleation;localization
g2932.t1	Scaffold_8	302083	303016	gi|472586704|gb|EMS24223.1|	M7XVG3	Rhodosporidium NP11uloides (strain NP11) (Yeast) (RhodoNP11ula gracilis)	Actin-related protein 2/3 complex subunit 4	GO:0005885 GO:0030479 GO:0003779 GO:0005198 GO:0000147 GO:0034314	Arp2/3 protein complex;actin cortical patch;actin binding;structural molecule activity;actin cortical patch assembly;Arp2/3 complex-mediated actin nucleation
g1594.t1	Scaffold_13	26725	27351	gi|472582846|gb|EMS20517.1|	M7WJ39	Rhodosporidium NP11uloides (strain NP11) (Yeast) (RhodoNP11ula gracilis)	Actin-related protein 2/3 complex subunit 5	GO:0005885 GO:0044448 GO:0034314	Arp2/3 protein complex;cell cortex part;Arp2/3 complex-mediated actin nucleation
g3140.t1	Scaffold_5	79558	82503	gi|472585054|gb|EMS22620.1|	M7WXN2	Rhodosporidium NP11uloides (strain NP11) (Yeast) (RhodoNP11ula gracilis)	Actin-related protein 5	GO:0031011 GO:0006281 GO:0006355 GO:0016043	Ino8 complex;DNA repair;regulation of transcription, DNA-templated;cellular component organization
g3427.t1	Scaffold_38	26676	29545	gi|472580630|gb|EMS18414.1|	M7X425	Rhodosporidium NP11uloides (strain NP11) (Yeast) (RhodoNP11ula gracilis)	Actin-related protein 8	GO:0044424 GO:0009987	intracellular part;cellular process
g809.t1	Scaffold_12	201656	203022	gi|472587920|gb|EMS25416.1|	M7X504	Rhodosporidium NP11uloides (strain NP11) (Yeast) (RhodoNP11ula gracilis)	ActivaNP11 of Hsp90 ATPase, N-terminal domain containing protein	GO:0016020 GO:0001671 GO:0051087 GO:0006950	membrane;ATPase activaNP11 activity;chaperone binding;response to stress
g1514.t1	Scaffold_7	799701	800291	gi|472584708|gb|EMS22294.1|	M7XEQ0	Rhodosporidium NP11uloides (strain NP11) (Yeast) (RhodoNP11ula gracilis)	Acyl carrier protein	GO:0005739 GO:0006633	mitochondrion;fatty acid biosynthetic process
g2467.t1	Scaffold_11	85341	87587	gi|472586151|gb|EMS23679.1|	M7XIH3	Rhodosporidium NP11uloides (strain NP11) (Yeast) (RhodoNP11ula gracilis)	Acyl-CoA dehydrogenase	GO:0000062 GO:0003995 GO:0009055 GO:0050660 GO:0052890 GO:0033539 GO:0055088 EC:1.3.99.3	fatty-acyl-CoA binding;acyl-CoA dehydrogenase activity;electron carrier activity;flavin adenine dinucleotide binding;oxidoreductase activity, acting on the CH-CH group of donors, with a flavin as accepNP11;fatty acid beta-oxidation using acyl-CoA dehydrogenase;lipid homeostasis
g5568.t1	Scaffold_2	264229	267313	gi|472588497|gb|EMS25969.1|	M7XPW4	Rhodosporidium NP11uloides (strain NP11) (Yeast) (RhodoNP11ula gracilis)	Acyl-CoA dehydrogenase	GO:0000062 GO:0003995 GO:0009055 GO:0020037 GO:0050660 GO:0052890 GO:0033539 GO:0055088 EC:1.3.99.3	fatty-acyl-CoA binding;acyl-CoA dehydrogenase activity;electron carrier activity;heme binding;flavin adenine dinucleotide binding;oxidoreductase activity, acting on the CH-CH group of donors, with a flavin as accepNP11;fatty acid beta-oxidation using acyl-CoA dehydrogenase;lipid homeostasis
g5231.t1	Scaffold_23	307022	308965	gi|472583949|gb|EMS21565.1|	M7WUJ6	Rhodosporidium NP11uloides (strain NP11) (Yeast) (RhodoNP11ula gracilis)	Acyl-CoA dehydrogenase	GO:0000062 GO:0003995 GO:0009055 GO:0050660 GO:0052890 GO:0033539 GO:0055088 EC:1.3.99.3	fatty-acyl-CoA binding;acyl-CoA dehydrogenase activity;electron carrier activity;flavin adenine dinucleotide binding;oxidoreductase activity, acting on the CH-CH group of donors, with a flavin as accepNP11;fatty acid beta-oxidation using acyl-CoA dehydrogenase;lipid homeostasis
g4793.t1	Scaffold_29	42817	48368	gi|472580655|gb|EMS18439.1|	M7X450	Rhodosporidium NP11uloides (strain NP11) (Yeast) (RhodoNP11ula gracilis)	Acyl-CoA dehydrogenase	GO:0003995 GO:0020037 GO:0050660 GO:0055114 EC:1.3.99.3	acyl-CoA dehydrogenase activity;heme binding;flavin adenine dinucleotide binding;oxidation-reduction process
g1798.t1	Scaffold_31	218463	221259	gi|472580772|gb|EMS18545.1|	M7WL19	Rhodosporidium NP11uloides (strain NP11) (Yeast) (RhodoNP11ula gracilis)	Acyl-CoA dehydrogenase	GO:0000062 GO:0003995 GO:0009055 GO:0020037 GO:0046872 GO:0050660 GO:0052890 GO:0033539 GO:0055088 EC:1.3.99.3	fatty-acyl-CoA binding;acyl-CoA dehydrogenase activity;electron carrier activity;heme binding;metal ion binding;flavin adenine dinucleotide binding;oxidoreductase activity, acting on the CH-CH group of donors, with a flavin as accepNP11;fatty acid beta-oxidation using acyl-CoA dehydrogenase;lipid homeostasis
g5295.t1	Scaffold_22	29653	32028	gi|342320048|gb|EGU11991.1|	G0SYQ8	Rhodosporidium NP11uloides (strain ATCC 204091 / IIP 30 / MTCC 1151) (Yeast) (RhodoNP11ula glutinis (strain ATCC 204091))	Acyl-CoA dehydrogenase domain-containing protein	GO:0005739 GO:0000062 GO:0003995 GO:0009055 GO:0050660 GO:0052890 GO:0033539 GO:0055088 EC:1.3.99.3	mitochondrion;fatty-acyl-CoA binding;acyl-CoA dehydrogenase activity;electron carrier activity;flavin adenine dinucleotide binding;oxidoreductase activity, acting on the CH-CH group of donors, with a flavin as accepNP11;fatty acid beta-oxidation using acyl-CoA dehydrogenase;lipid homeostasis
g2768.t1	Scaffold_26	153202	154491	gi|472583195|gb|EMS20849.1|	M7XAT0	Rhodosporidium NP11uloides (strain NP11) (Yeast) (RhodoNP11ula gracilis)	Acyl-CoA N-acyltransferase domain protein	GO:0016020 GO:0016740	membrane;transferase activity
g389.t1	Scaffold_3	129980	135288	gi|472585985|gb|EMS23527.1|	M7WSH6	Rhodosporidium NP11uloides (strain NP11) (Yeast) (RhodoNP11ula gracilis)	Acyl-CoA thioester hydrolase	GO:0016787	hydrolase activity
g4768.t1	Scaffold_30	229716	235086	gi|472584991|gb|EMS22566.1|	M7WWS8	Rhodosporidium NP11uloides (strain NP11) (Yeast) (RhodoNP11ula gracilis)	Acyl-CoA thioesteraes 11	GO:0000788 GO:0003677 GO:0046982 GO:0006334	nuclear nucleosome;DNA binding;protein heterodimerization activity;nucleosome assembly
g540.t1	Scaffold_3	623860	625758	gi|472584308|gb|EMS21902.1|	M7WMY6	Rhodosporidium NP11uloides (strain NP11) (Yeast) (RhodoNP11ula gracilis)	Acyl-CoA thioesterase 8	GO:0047617 GO:0006637 EC:3.1.2	acyl-CoA hydrolase activity;acyl-CoA metabolic process
g2959.t1	Scaffold_8	382667	383622	gi|472581746|gb|EMS19469.1|	M7X714	Rhodosporidium NP11uloides (strain NP11) (Yeast) (RhodoNP11ula gracilis)	Acyl-CoA-binding domain-containing protein 6	GO:0000062 GO:0005515	fatty-acyl-CoA binding;protein binding
g5388.t1	Scaffold_15	28834	29252	gi|472582363|gb|EMS20055.1|	M7WQ96	Rhodosporidium NP11uloides (strain NP11) (Yeast) (RhodoNP11ula gracilis)	Acyl-CoA-binding protein, ACBP	GO:0000062	fatty-acyl-CoA binding
g1043.t1	Scaffold_17	16863	20067	gi|472582151|gb|EMS19847.1|	M7WHA9	Rhodosporidium NP11uloides (strain NP11) (Yeast) (RhodoNP11ula gracilis)	Acyl-coenzyme A oxidase	GO:0005777 GO:0000062 GO:0003995 GO:0003997 GO:0009055 GO:0050660 GO:0052890 GO:0033539 GO:0055088 EC:1.3.99.3	peroxisome;fatty-acyl-CoA binding;acyl-CoA dehydrogenase activity;acyl-CoA oxidase activity;electron carrier activity;flavin adenine dinucleotide binding;oxidoreductase activity, acting on the CH-CH group of donors, with a flavin as accepNP11;fatty acid beta-oxidation using acyl-CoA dehydrogenase;lipid homeostasis
g1938.t1	Scaffold_24	139673	141028	gi|472582297|gb|EMS19989.1|	M7X8J2	Rhodosporidium NP11uloides (strain NP11) (Yeast) (RhodoNP11ula gracilis)	Acyl-coenzyme A oxidase	GO:0005777 GO:0003995 GO:0003997 GO:0050660 GO:0006635	peroxisome;acyl-CoA dehydrogenase activity;acyl-CoA oxidase activity;flavin adenine dinucleotide binding;fatty acid beta-oxidation
g2005.t1	Scaffold_34	44399	49551	gi|472582286|gb|EMS19978.1|	M7XII7	Rhodosporidium NP11uloides (strain NP11) (Yeast) (RhodoNP11ula gracilis)	Acyl-coenzyme A oxidase	GO:0005777 GO:0000062 GO:0003995 GO:0003997 GO:0009055 GO:0050660 GO:0052890 GO:0033539 GO:0055088 EC:1.3.99.3	peroxisome;fatty-acyl-CoA binding;acyl-CoA dehydrogenase activity;acyl-CoA oxidase activity;electron carrier activity;flavin adenine dinucleotide binding;oxidoreductase activity, acting on the CH-CH group of donors, with a flavin as accepNP11;fatty acid beta-oxidation using acyl-CoA dehydrogenase;lipid homeostasis
g367.t1	Scaffold_3	64095	65020	gi|342320873|gb|EGU12811.1|	G0SW87	Rhodosporidium NP11uloides (strain ATCC 204091 / IIP 30 / MTCC 1151) (Yeast) (RhodoNP11ula glutinis (strain ATCC 204091))	Acyl-coenzyme A thioesterase
g3109.t1	Scaffold_8	875996	877469	gi|472580354|gb|EMS18164.1|	M7X3D2	Rhodosporidium NP11uloides (strain NP11) (Yeast) (RhodoNP11ula gracilis)	Acyl-protein thioesterase 1	GO:0016787	hydrolase activity
g2434.t1	Scaffold_33	125224	128412	gi|472585741|gb|EMS23292.1|	M7WRX7	Rhodosporidium NP11uloides (strain NP11) (Yeast) (RhodoNP11ula gracilis)	Acylaminoacyl-peptidase	GO:0005886 GO:0016021 GO:0005215 GO:0008236 GO:0006508 GO:0055085	plasma membrane;integral component of membrane;transporter activity;serine-type peptidase activity;proteolysis;transmembrane transport
g4196.t1	Scaffold_1	1156594	1158692	gi|472587347|gb|EMS24846.1|	M7X3F1	Rhodosporidium NP11uloides (strain NP11) (Yeast) (RhodoNP11ula gracilis)	Acyltransferase domain-containing protein	GO:0004553 GO:0016746 GO:0005975	hydrolase activity, hydrolyzing O-glycosyl compounds;transferase activity, transferring acyl groups;carbohydrate metabolic process
g3995.t1	Scaffold_1	536422	539308	gi|472581095|gb|EMS18850.1|	M7WLY9	Rhodosporidium NP11uloides (strain NP11) (Yeast) (RhodoNP11ula gracilis)	Adenine deaminase (ADE) (EC 3.5.4.2) (Adenine aminohydrolase)	GO:0005634 GO:0005789 GO:0016021 GO:0000034 GO:0008270 GO:0006146 GO:0006810 GO:0009117 GO:0009168 GO:0043103	nucleus;endoplasmic reticulum membrane;integral component of membrane;adenine deaminase activity;zinc ion binding;adenine catabolic process;transport;nucleotide metabolic process;purine ribonucleoside monophosphate biosynthetic process;hypoxanthine salvage
g290.t1	Scaffold_4	862471	863535	gi|472581468|gb|EMS19202.1|	M7WFK5	Rhodosporidium NP11uloides (strain NP11) (Yeast) (RhodoNP11ula gracilis)	Adenine phosphoribosyltransferase	GO:0005737 GO:0003999 GO:0006168 GO:0009116	cytoplasm;adenine phosphoribosyltransferase activity;adenine salvage;nucleoside metabolic process
g1193.t1	Scaffold_16	63789	65283	gi|472580745|gb|EMS18523.1|	M7XEG0	Rhodosporidium NP11uloides (strain NP11) (Yeast) (RhodoNP11ula gracilis)	Adenosine kinase	GO:0044424 GO:0004001 GO:0006166 GO:0006167 GO:0016310	intracellular part;adenosine kinase activity;purine ribonucleoside salvage;AMP biosynthetic process;phosphorylation
g5204.t1	Scaffold_23	222878	225167	gi|472584019|gb|EMS21635.1|	M7WUU3	Rhodosporidium NP11uloides (strain NP11) (Yeast) (RhodoNP11ula gracilis)	Adenosylhomocysteinase (EC 3.3.1.1)	GO:0005829 GO:0004013 GO:0006730 GO:0033353	cytosol;adenosylhomocysteinase activity;one-carbon metabolic process;S-adenosylmethionine cycle
g1997.t1	Scaffold_34	8121	10919	gi|472582274|gb|EMS19966.1|	M7WPG7	Rhodosporidium NP11uloides (strain NP11) (Yeast) (RhodoNP11ula gracilis)	Adenosylmethionine-8-amino-7-oxononanoate aminotransferase	GO:0008483 GO:0030170 GO:0045454	transaminase activity;pyridoxal phosphate binding;cell redox homeostasis
g2899.t1	Scaffold_8	202524	206237	gi|342320145|gb|EGU12088.1|	G0SZ05	Rhodosporidium NP11uloides (strain ATCC 204091 / IIP 30 / MTCC 1151) (Yeast) (RhodoNP11ula glutinis (strain ATCC 204091))	Adenylate cyclase	GO:0005515 GO:0016849 GO:0009190 GO:0035556	protein binding;phosphorus-oxygen lyase activity;cyclic nucleotide biosynthetic process;intracellular signal transduction
g2376.t1	Scaffold_35	22631	25462	gi|472587527|gb|EMS25023.1|	M7XXM8	Rhodosporidium NP11uloides (strain NP11) (Yeast) (RhodoNP11ula gracilis)	Adenylate kinase	GO:0044429 GO:0004017 GO:0005524 GO:0046983 GO:0009150 GO:0009167 GO:0009205 GO:0016310 GO:0046128	mitochondrial part;adenylate kinase activity;ATP binding;protein dimerization activity;purine ribonucleotide metabolic process;purine ribonucleoside monophosphate metabolic process;purine ribonucleoside triphosphate metabolic process;phosphorylation;purine ribonucleoside metabolic process
g1843.t1	Scaffold_25	126598	127817	gi|342320436|gb|EGU12376.1|	G0SXY2	Rhodosporidium NP11uloides (strain ATCC 204091 / IIP 30 / MTCC 1151) (Yeast) (RhodoNP11ula glutinis (strain ATCC 204091))	Adenylate kinase (EC 2.7.4.3)	GO:0005634 GO:0005758 GO:0005829 GO:0004017 GO:0004842 GO:0005524 GO:0008270 GO:0006172 GO:0006270 GO:0016567 GO:0046033 GO:0046034 GO:0046939	nucleus;mitochondrial intermembrane space;cytosol;adenylate kinase activity;ubiquitin-protein transferase activity;ATP binding;zinc ion binding;ADP biosynthetic process;DNA replication initiation;protein ubiquitination;AMP metabolic process;ATP metabolic process;nucleotide phosphorylation
g1844.t1	Scaffold_25	128073	130268	gi|342320436|gb|EGU12376.1|	G0SXY2	Rhodosporidium NP11uloides (strain ATCC 204091 / IIP 30 / MTCC 1151) (Yeast) (RhodoNP11ula glutinis (strain ATCC 204091))	Adenylate kinase (EC 2.7.4.3)	GO:0005515 GO:0008270 GO:0016740 GO:0006259 GO:0006974	protein binding;zinc ion binding;transferase activity;DNA metabolic process;cellular response to DNA damage stimulus
g4107.t1	Scaffold_1	875046	875823	gi|472587023|gb|EMS24522.1|	M7WV94	Rhodosporidium NP11uloides (strain NP11) (Yeast) (RhodoNP11ula gracilis)	Adenylate kinase isoenzyme 6 homolog (AK6) (EC 2.7.4.3) (Dual activity adenylate kinase/ATPase)	GO:0005634 GO:0005829 GO:0003743 GO:0004017 GO:0005524 GO:0016887 GO:0006355 GO:0006364 GO:0006413 GO:0046939	nucleus;cytosol;translation initiation facNP11 activity;adenylate kinase activity;ATP binding;ATPase activity;regulation of transcription, DNA-templated;rRNA processing;translational initiation;nucleotide phosphorylation
g4743.t1	Scaffold_30	151335	153258	gi|342319926|gb|EGU11871.1|	G0SZF7	Rhodosporidium NP11uloides (strain ATCC 204091 / IIP 30 / MTCC 1151) (Yeast) (RhodoNP11ula glutinis (strain ATCC 204091))	Adenylosuccinate synthetase (AMPSase) (AdSS) (EC 6.3.4.4) (IMP--aspartate ligase)	GO:0005634 GO:0005829 GO:0000287 GO:0003688 GO:0004019 GO:0005525 GO:0061483 GO:0006106 GO:0044208 GO:0071276	nucleus;cytosol;magnesium ion binding;DNA replication origin binding;adenylosuccinate synthase activity;GTP binding;sulfinylpropanyl adenylate synthase;fumarate metabolic process;'de novo' AMP biosynthetic process;cellular response to cadmium ion
g799.t1	Scaffold_12	167170	168376	gi|472587737|gb|EMS25233.1|	M7XY86	Rhodosporidium NP11uloides (strain NP11) (Yeast) (RhodoNP11ula gracilis)	Adenylyl cyclase-associated protein	GO:0003779 GO:0000902 GO:0007015	actin binding;cell morphogenesis;actin filament organization
g192.t1	Scaffold_4	547798	548799	gi|342319368|gb|EGU11317.1|	G0T118	Rhodosporidium NP11uloides (strain ATCC 204091 / IIP 30 / MTCC 1151) (Yeast) (RhodoNP11ula glutinis (strain ATCC 204091))	Adenylyl-sulfate kinase (EC 2.7.1.25)	GO:0005634 GO:0005829 GO:0016020 GO:0004020 GO:0005524 GO:0000096 GO:0009086 GO:0016310 GO:0019379 GO:0070814	nucleus;cytosol;membrane;adenylylsulfate kinase activity;ATP binding;sulfur amino acid metabolic process;methionine biosynthetic process;phosphorylation;sulfate assimilation, phosphoadenylyl sulfate reduction by phosphoadenylyl-sulfate reductase (thioredoxin);hydrogen sulfide biosynthetic process
g203.t1	Scaffold_4	587410	589682	gi|472585475|gb|EMS23029.1|	M7XGM7	Rhodosporidium NP11uloides (strain NP11) (Yeast) (RhodoNP11ula gracilis)	Adiponectin recepNP11 protein	GO:0005623 GO:0016021 GO:0009987	cell;integral component of membrane;cellular process
g1507.t1	Scaffold_7	776142	778339	gi|472585776|gb|EMS23327.1|	M7WS04	Rhodosporidium NP11uloides (strain NP11) (Yeast) (RhodoNP11ula gracilis)	Adipose-regulaNP11y protein, Seipin family protein	GO:0016020	membrane
g1375.t1	Scaffold_7	359571	362372	gi|472582568|gb|EMS20246.1|	M7WQD5	Rhodosporidium NP11uloides (strain NP11) (Yeast) (RhodoNP11ula gracilis)	AdoMet-dependent rRNA methyltransferase SPB1 (EC 2.1.1.-) (2'-O-ribose RNA methyltransferase) (S-adenosyl-L-methionine-dependent methyltransferase)	GO:0005730 GO:0030687 GO:0008650 GO:0070039 GO:0000453 EC:2.1.1	nucleolus;preribosome, large subunit precursor;rRNA (uridine-2'-O-)-methyltransferase activity;rRNA (guanosine-2'-O-)-methyltransferase activity;enzyme-directed rRNA 2'-O-methylation
g4077.t1	Scaffold_1	788540	790518	gi|472582902|gb|EMS20564.1|	M7XA01	Rhodosporidium NP11uloides (strain NP11) (Yeast) (RhodoNP11ula gracilis)	ADP-ribose pyrophosphatase	GO:0016787	hydrolase activity
g3816.t1	Scaffold_21	260773	262030	gi|472585355|gb|EMS22909.1|	M7XGC1	Rhodosporidium NP11uloides (strain NP11) (Yeast) (RhodoNP11ula gracilis)	ADP-ribosylation facNP11	GO:0005622 GO:0005525 GO:0006886 GO:0007264	intracellular;GTP binding;intracellular protein transport;small GTPase mediated signal transduction
g3097.t1	Scaffold_8	849555	850624	gi|472580341|gb|EMS18151.1|	M7WJF8	Rhodosporidium NP11uloides (strain NP11) (Yeast) (RhodoNP11ula gracilis)	ADP-ribosylation facNP11 6	GO:0005622 GO:0005525 GO:0006886 GO:0007264	intracellular;GTP binding;intracellular protein transport;small GTPase mediated signal transduction
g1312.t1	Scaffold_7	132663	133782	gi|472580370|gb|EMS18177.1|	M7WCR7	Rhodosporidium NP11uloides (strain NP11) (Yeast) (RhodoNP11ula gracilis)	ADP-ribosylation facNP11-like protein 2	GO:0044424 GO:0005525 GO:0006886 GO:0007264	intracellular part;GTP binding;intracellular protein transport;small GTPase mediated signal transduction
g218.t1	Scaffold_4	636086	637094	gi|472583542|gb|EMS21175.1|	M7WTG9	Rhodosporidium NP11uloides (strain NP11) (Yeast) (RhodoNP11ula gracilis)	ADP-ribosylation facNP11-related protein 1	GO:0005622 GO:0005525 GO:0006886 GO:0007264	intracellular;GTP binding;intracellular protein transport;small GTPase mediated signal transduction
g3838.t1	Scaffold_1	5064	8621	gi|342321232|gb|EGU13166.1|	G0SV25	Rhodosporidium NP11uloides (strain ATCC 204091 / IIP 30 / MTCC 1151) (Yeast) (RhodoNP11ula glutinis (strain ATCC 204091))	ADP/ATP carrier recepNP11	GO:0005634 GO:0016021 GO:0046982 GO:0006367	nucleus;integral component of membrane;protein heterodimerization activity;transcription initiation from RNA polymerase II promoter
g862.t1	Scaffold_12	354616	355526	gi|472587977|gb|EMS25473.1|	M7XYT4	Rhodosporidium NP11uloides (strain NP11) (Yeast) (RhodoNP11ula gracilis)	Adrenodoxin-type ferredoxin	GO:0009055 GO:0046872 GO:0051537	electron carrier activity;metal ion binding;2 iron, 2 sulfur cluster binding
g2685.t1	Scaffold_18	274478	279014	gi|472583400|gb|EMS21043.1|	M7XLH8	Rhodosporidium NP11uloides (strain NP11) (Yeast) (RhodoNP11ula gracilis)	Afadin/alpha-actinin-binding family protein
g350.t1	Scaffold_3	4596	6806	gi|472585928|gb|EMS23470.1|	M7X037	Rhodosporidium NP11uloides (strain NP11) (Yeast) (RhodoNP11ula gracilis)	AFG1 family mitochondrial ATPase	GO:0005524 GO:0009987	ATP binding;cellular process
g4190.t1	Scaffold_1	1140479	1142540	gi|472587338|gb|EMS24837.1|	M7WW72	Rhodosporidium NP11uloides (strain NP11) (Yeast) (RhodoNP11ula gracilis)	AFG3 family protein	GO:0005745 GO:0097002 GO:0004222 GO:0005524 GO:0008270 GO:0016887 GO:0001302 GO:0002181 GO:0006461 GO:0006465 EC:3.4.24	m-AAA complex;mitochondrial inner boundary membrane;metalloendopeptidase activity;ATP binding;zinc ion binding;ATPase activity;replicative cell aging;cytoplasmic translation;protein complex assembly;signal peptide processing
g2688.t1	Scaffold_18	285097	288930	gi|472583318|gb|EMS20961.1|	M7WSA3	Rhodosporidium NP11uloides (strain NP11) (Yeast) (RhodoNP11ula gracilis)	AGC/Akt protein kinase	GO:0005622 GO:0003677 GO:0004674 GO:0005524 GO:0046983 GO:0006468 GO:0010556 GO:0031326 GO:0051171 GO:0080090	intracellular;DNA binding;protein serine/threonine kinase activity;ATP binding;protein dimerization activity;protein phosphorylation;regulation of macromolecule biosynthetic process;regulation of cellular biosynthetic process;regulation of nitrogen compound metabolic process;regulation of primary metabolic process
g1036.t1	Scaffold_19	368101	369853	gi|472586446|gb|EMS23974.1|	M7XJ93	Rhodosporidium NP11uloides (strain NP11) (Yeast) (RhodoNP11ula gracilis)	AGC/Akt protein kinase	GO:0000329 GO:0005634 GO:0004674 GO:0005524 GO:0001302 GO:0001324 GO:0006468 GO:0032880 GO:0043619 GO:0045943 GO:0045945 GO:0047484 GO:0060963 GO:0090153 EC:2.7.11	fungal-type vacuole membrane;nucleus;protein serine/threonine kinase activity;ATP binding;replicative cell aging;age-dependent response to oxidative stress involved in chronological cell aging;protein phosphorylation;regulation of protein localization;regulation of transcription from RNA polymerase II promoter in response to oxidative stress;positive regulation of transcription from RNA polymeras…
g2821.t1	Scaffold_26	301200	302518	gi|472586446|gb|EMS23974.1|	M7XJ93	Rhodosporidium NP11uloides (strain NP11) (Yeast) (RhodoNP11ula gracilis)	AGC/Akt protein kinase	GO:0004674 GO:0005515 GO:0005524 GO:0006468 GO:0050794 EC:2.7.11	protein serine/threonine kinase activity;protein binding;ATP binding;protein phosphorylation;regulation of cellular process
g5898.t1	Scaffold_36	40621	43480	gi|472584965|gb|EMS22540.1|	M7WXE4	Rhodosporidium NP11uloides (strain NP11) (Yeast) (RhodoNP11ula gracilis)	AGC/Akt protein kinase	GO:0005622 GO:0004674 GO:0005524 GO:0018105 GO:0031139 GO:0035556 GO:0048523 EC:2.7.11	intracellular;protein serine/threonine kinase activity;ATP binding;peptidyl-serine phosphorylation;positive regulation of conjugation with cellular fusion;intracellular signal transduction;negative regulation of cellular process
g5843.t1	Scaffold_2	1208675	1209998	gi|342320712|gb|EGU12651.1|	G0SX76	Rhodosporidium NP11uloides (strain ATCC 204091 / IIP 30 / MTCC 1151) (Yeast) (RhodoNP11ula glutinis (strain ATCC 204091))	AGC/DMPK/GEK protein kinase	GO:0004672 GO:0005524 GO:0006468	protein kinase activity;ATP binding;protein phosphorylation
g1042.t1	Scaffold_17	13931	14799	gi|472582153|gb|EMS19849.1|	M7X860	Rhodosporidium NP11uloides (strain NP11) (Yeast) (RhodoNP11ula gracilis)	AGC/NDR protein kinase	GO:0000131 GO:0005634 GO:0005829 GO:0005934 GO:0005935 GO:0043332 GO:0051285 GO:0004674 GO:0005524 GO:0042802 GO:0000226 GO:0000920 GO:0007118 GO:0018105 GO:0030950 GO:0035556 GO:0051518 GO:0060237 GO:0071470 GO:0071940 GO:0097248 GO:2000100 EC:2.7.11	incipient cellular bud site;nucleus;cytosol;cellular bud tip;cellular bud neck;mating projection tip;cell cortex of cell tip;protein serine/threonine kinase activity;ATP binding;identical protein binding;microtubule cytoskeleton organization;cell separation after cytokinesis;budding cell apical bud growth;peptidyl-serine phosphorylation;establishment or maintenance of actin cytoskeleton polarity;…
g5741.t1	Scaffold_2	897420	899712	gi|472588587|gb|EMS26059.1|	M7XQ60	Rhodosporidium NP11uloides (strain NP11) (Yeast) (RhodoNP11ula gracilis)	AGC/YANK protein kinase	GO:0005622 GO:0004674 GO:0005524 GO:0018105 GO:0035556 EC:2.7.11	intracellular;protein serine/threonine kinase activity;ATP binding;peptidyl-serine phosphorylation;intracellular signal transduction
g3405.t1	Scaffold_5	983434	985216	gi|472580539|gb|EMS18331.1|	M7WJW5	Rhodosporidium NP11uloides (strain NP11) (Yeast) (RhodoNP11ula gracilis)	Agmatinase	GO:0005643 GO:0016813 GO:0017056 GO:0046872 GO:0006913	nuclear pore;hydrolase activity, acting on carbon-nitrogen (but not peptide) bonds, in linear amidines;structural constituent of nuclear pore;metal ion binding;nucleocytoplasmic transport
g5373.t1	Scaffold_22	307649	310739	gi|342320045|gb|EGU11988.1|	G0SZ41	Rhodosporidium NP11uloides (strain ATCC 204091 / IIP 30 / MTCC 1151) (Yeast) (RhodoNP11ula glutinis (strain ATCC 204091))	Alanine--tRNA ligase (EC 6.1.1.7) (Alanyl-tRNA synthetase)	GO:0005739 GO:0003676 GO:0004813 GO:0005524 GO:0008270 GO:0070143	mitochondrion;nucleic acid binding;alanine-tRNA ligase activity;ATP binding;zinc ion binding;mitochondrial alanyl-tRNA aminoacylation
g322.t1	Scaffold_4	1009107	1011034	gi|472581510|gb|EMS19244.1|	M7X6H1	Rhodosporidium NP11uloides (strain NP11) (Yeast) (RhodoNP11ula gracilis)	Alanine-glyoxylate transaminase / serine-glyoxylate transaminase / serine-pyruvate transaminase	GO:0016740 GO:0030170 GO:0008152	transferase activity;pyridoxal phosphate binding;metabolic process
g4071.t1	Scaffold_1	773128	774371	gi|472582909|gb|EMS20571.1|	M7WR73	Rhodosporidium NP11uloides (strain NP11) (Yeast) (RhodoNP11ula gracilis)	Alcohol dehydrogenase	GO:0008270 GO:0016491 GO:0016747 GO:0055114	zinc ion binding;oxidoreductase activity;transferase activity, transferring acyl groups other than amino-acyl groups;oxidation-reduction process
g4121.t1	Scaffold_1	918461	920383	gi|472587007|gb|EMS24506.1|	M7X2E8	Rhodosporidium NP11uloides (strain NP11) (Yeast) (RhodoNP11ula gracilis)	Alcohol dehydrogenase	GO:0008270 GO:0016491 GO:0055114	zinc ion binding;oxidoreductase activity;oxidation-reduction process
g4123.t1	Scaffold_1	918461	920383	gi|472587007|gb|EMS24506.1|	M7X2E8	Rhodosporidium NP11uloides (strain NP11) (Yeast) (RhodoNP11ula gracilis)	Alcohol dehydrogenase	GO:0008270 GO:0016491 GO:0055114	zinc ion binding;oxidoreductase activity;oxidation-reduction process
g5378.t1	Scaffold_15	1	208	gi|472582308|gb|EMS20000.1|	M7WQ45	Rhodosporidium NP11uloides (strain NP11) (Yeast) (RhodoNP11ula gracilis)	Alcohol dehydrogenase
g5504.t1	Scaffold_15	434705	435818	gi|472584049|gb|EMS21665.1|	M7WUX5	Rhodosporidium NP11uloides (strain NP11) (Yeast) (RhodoNP11ula gracilis)	Alcohol dehydrogenase	GO:0008270 GO:0016491 GO:0016747 GO:0055114	zinc ion binding;oxidoreductase activity;transferase activity, transferring acyl groups other than amino-acyl groups;oxidation-reduction process
g5234.t1	Scaffold_23	319336	320701	gi|472582308|gb|EMS20000.1|	M7WQ45	Rhodosporidium NP11uloides (strain NP11) (Yeast) (RhodoNP11ula gracilis)	Alcohol dehydrogenase	GO:0008270 GO:0016491 GO:0055114	zinc ion binding;oxidoreductase activity;oxidation-reduction process
g1810.t1	Scaffold_25	29338	31115	gi|472587838|gb|EMS25334.1|	M7XN51	Rhodosporidium NP11uloides (strain NP11) (Yeast) (RhodoNP11ula gracilis)	Alcohol dehydrogenase	GO:0008270 GO:0016491 GO:0016747 GO:0055114	zinc ion binding;oxidoreductase activity;transferase activity, transferring acyl groups other than amino-acyl groups;oxidation-reduction process
g1811.t1	Scaffold_25	31701	33389	gi|472587838|gb|EMS25334.1|	M7XN51	Rhodosporidium NP11uloides (strain NP11) (Yeast) (RhodoNP11ula gracilis)	Alcohol dehydrogenase	GO:0008270 GO:0016491 GO:0016747 GO:0044763 GO:0055114	zinc ion binding;oxidoreductase activity;transferase activity, transferring acyl groups other than amino-acyl groups;single-organism cellular process;oxidation-reduction process
g2064.t1	Scaffold_10	117067	118831	gi|472583832|gb|EMS21456.1|	M7WTN9	Rhodosporidium NP11uloides (strain NP11) (Yeast) (RhodoNP11ula gracilis)	Alcohol dehydrogenase (NADP+)	GO:0008270 GO:0016491 GO:0016747 GO:0055114	zinc ion binding;oxidoreductase activity;transferase activity, transferring acyl groups other than amino-acyl groups;oxidation-reduction process
g3855.t1	Scaffold_1	61150	65181	gi|472581623|gb|EMS19351.1|	M7WMR7	Rhodosporidium NP11uloides (strain NP11) (Yeast) (RhodoNP11ula gracilis)	Aldehyde dehydrogenase	GO:0016620 GO:0055114	oxidoreductase activity, acting on the aldehyde or oxo group of donors, NAD or NADP as accepNP11;oxidation-reduction process
g5444.t1	Scaffold_15	219509	225685	gi|342319079|gb|EGU11030.1|	G0T1N1	Rhodosporidium NP11uloides (strain ATCC 204091 / IIP 30 / MTCC 1151) (Yeast) (RhodoNP11ula glutinis (strain ATCC 204091))	Aldehyde Dehydrogenase	GO:0016592 GO:0001104 GO:0016620 GO:0006357 GO:0055114	mediaNP11 complex;RNA polymerase II transcription cofacNP11 activity;oxidoreductase activity, acting on the aldehyde or oxo group of donors, NAD or NADP as accepNP11;regulation of transcription from RNA polymerase II promoter;oxidation-reduction process
g2719.t1	Scaffold_18	389600	391614	gi|472580989|gb|EMS18750.1|	M7WLP6	Rhodosporidium NP11uloides (strain NP11) (Yeast) (RhodoNP11ula gracilis)	Aldehyde dehydrogenase	GO:0004030 GO:0006081 GO:0055114	aldehyde dehydrogenase [NAD(P)+] activity;cellular aldehyde metabolic process;oxidation-reduction process
g1947.t1	Scaffold_24	168490	170872	gi|472582490|gb|EMS20176.1|	M7WQ48	Rhodosporidium NP11uloides (strain NP11) (Yeast) (RhodoNP11ula gracilis)	Aldehyde dehydrogenase	GO:0016620 GO:0055114	oxidoreductase activity, acting on the aldehyde or oxo group of donors, NAD or NADP as accepNP11;oxidation-reduction process
g676.t1	Scaffold_3	1030322	1033090	gi|472580813|gb|EMS18586.1|	M7WKL7	Rhodosporidium NP11uloides (strain NP11) (Yeast) (RhodoNP11ula gracilis)	Aldehyde dehydrogenase (NAD)	GO:0004029 GO:0055114	aldehyde dehydrogenase (NAD) activity;oxidation-reduction process
g4698.t1	Scaffold_30	7572	9733	gi|472580813|gb|EMS18586.1|	M7WKL7	Rhodosporidium NP11uloides (strain NP11) (Yeast) (RhodoNP11ula gracilis)	Aldehyde dehydrogenase (NAD)	GO:0004029 GO:0055114	aldehyde dehydrogenase (NAD) activity;oxidation-reduction process
g5305.t1	Scaffold_22	63789	68796	gi|472581701|gb|EMS19424.1|	M7X6W7	Rhodosporidium NP11uloides (strain NP11) (Yeast) (RhodoNP11ula gracilis)	Aldehyde dehydrogenase, mitochondrial	GO:0004029 GO:0008270 GO:0016747 GO:0055114	aldehyde dehydrogenase (NAD) activity;zinc ion binding;transferase activity, transferring acyl groups other than amino-acyl groups;oxidation-reduction process
g5550.t1	Scaffold_2	205351	206704	gi|472588702|gb|EMS26174.1|	M7XQJ0	Rhodosporidium NP11uloides (strain NP11) (Yeast) (RhodoNP11ula gracilis)	Aldo-keto reductase	GO:0016491 GO:0055114	oxidoreductase activity;oxidation-reduction process
g5213.t1	Scaffold_23	245543	246976	gi|342319129|gb|EGU11080.1|	G0T1T1	Rhodosporidium NP11uloides (strain ATCC 204091 / IIP 30 / MTCC 1151) (Yeast) (RhodoNP11ula glutinis (strain ATCC 204091))	Aldo-keto reductase
g5214.t1	Scaffold_23	247746	249370	gi|342319129|gb|EGU11080.1|	G0T1T1	Rhodosporidium NP11uloides (strain ATCC 204091 / IIP 30 / MTCC 1151) (Yeast) (RhodoNP11ula glutinis (strain ATCC 204091))	Aldo-keto reductase	GO:0016021 GO:0016491 GO:0055114	integral component of membrane;oxidoreductase activity;oxidation-reduction process
g4680.t1	Scaffold_20	311490	312885	gi|472584787|gb|EMS22362.1|	M7WPA0	Rhodosporidium NP11uloides (strain NP11) (Yeast) (RhodoNP11ula gracilis)	Aldo/keto reductase	GO:0016491 GO:0055114	oxidoreductase activity;oxidation-reduction process
g422.t1	Scaffold_3	245502	247389	gi|472586032|gb|EMS23574.1|	M7XI53	Rhodosporidium NP11uloides (strain NP11) (Yeast) (RhodoNP11ula gracilis)	Aldose 1-epimerase	GO:0016853 GO:0030246 GO:0005975	isomerase activity;carbohydrate binding;carbohydrate metabolic process
g3032.t1	Scaffold_8	626858	634066	gi|472581714|gb|EMS19437.1|	M7WG85	Rhodosporidium NP11uloides (strain NP11) (Yeast) (RhodoNP11ula gracilis)	Alkaline phosphatase (EC 3.1.3.1)	GO:0016021 GO:0004035 GO:0016311	integral component of membrane;alkaline phosphatase activity;dephosphorylation
g5611.t1	Scaffold_2	466350	469018	gi|472588666|gb|EMS26138.1|	M7Y0N8	Rhodosporidium NP11uloides (strain NP11) (Yeast) (RhodoNP11ula gracilis)	Alkaline phosphatase D	GO:0016021	integral component of membrane
g31.t1	Scaffold_4	30140	31744	gi|472581994|gb|EMS19702.1|	M7WGX4	Rhodosporidium NP11uloides (strain NP11) (Yeast) (RhodoNP11ula gracilis)	Alkylated DNA repair protein alkB-like protein	GO:0008152	metabolic process
g4682.t1	Scaffold_20	316280	318108	gi|472584785|gb|EMS22360.1|	M7WWZ0	Rhodosporidium NP11uloides (strain NP11) (Yeast) (RhodoNP11ula gracilis)	Allantoinase	GO:0004038 GO:0008270 GO:0050897 GO:0000256	allantoinase activity;zinc ion binding;cobalt ion binding;allantoin catabolic process
g5189.t1	Scaffold_23	173371	174878	gi|472583895|gb|EMS21511.1|	M7WTV2	Rhodosporidium NP11uloides (strain NP11) (Yeast) (RhodoNP11ula gracilis)	Allergen V5/Tpx-1-related family pprotein
g2617.t1	Scaffold_18	14830	15177	gi|325189358|emb|CCA23877.1|	F0WRB5	Albugo laibachii Nc14	AlNc14C211G8922 protein
g849.t1	Scaffold_12	310375	312895	gi|472587963|gb|EMS25459.1|	M7XNF8	Rhodosporidium NP11uloides (strain NP11) (Yeast) (RhodoNP11ula gracilis)	Alpha 1,2-mannosyltransferase, glycosyltransferase family 15 protein	GO:0012505 GO:0016020 GO:0043231 GO:0044444 GO:0000030 GO:0006487 EC:2.4.1	endomembrane system;membrane;intracellular membrane-bounded organelle;cytoplasmic part;mannosyltransferase activity;protein N-linked glycosylation
g1591.t1	Scaffold_13	19216	21369	gi|472582849|gb|EMS20520.1|	M7WRL1	Rhodosporidium NP11uloides (strain NP11) (Yeast) (RhodoNP11ula gracilis)	Alpha 1,2-mannosyltransferase, glycosyltransferase family 15 protein	GO:0016020 GO:0000030 GO:0006486	membrane;mannosyltransferase activity;protein glycosylation
g2200.t1	Scaffold_14	157	4189	gi|472588669|gb|EMS26141.1|	M7X704	Rhodosporidium NP11uloides (strain NP11) (Yeast) (RhodoNP11ula gracilis)	Alpha 1,2-mannosyltransferase, glycosyltransferase family 71 protein	GO:0006486	protein glycosylation
g2409.t1	Scaffold_33	31632	33737	gi|472585769|gb|EMS23320.1|	M7WZR7	Rhodosporidium NP11uloides (strain NP11) (Yeast) (RhodoNP11ula gracilis)	Alpha 1,2-mannosyltransferase, glycosyltransferase family 71 protein	GO:0016740 GO:0006486	transferase activity;protein glycosylation
g2736.t1	Scaffold_26	34142	39497	gi|472586371|gb|EMS23899.1|	M7XJ24	Rhodosporidium NP11uloides (strain NP11) (Yeast) (RhodoNP11ula gracilis)	Alpha 1,3-glucosidase, glycoside hydrolase family 31 protein	GO:0004553 GO:0005515 GO:0030246 GO:0005975	hydrolase activity, hydrolyzing O-glycosyl compounds;protein binding;carbohydrate binding;carbohydrate metabolic process
g1076.t1	Scaffold_17	136337	138189	gi|472585284|gb|EMS22838.1|	M7XRJ6	Rhodosporidium NP11uloides (strain NP11) (Yeast) (RhodoNP11ula gracilis)	Alpha tubulin	GO:0005737 GO:0005874 GO:0043234 GO:0003924 GO:0005200 GO:0005525 GO:0006184 GO:0007017 GO:0051258	cytoplasm;microtubule;protein complex;GTPase activity;structural constituent of cytoskeleton;GTP binding;obsolete GTP catabolic process;microtubule-based process;protein polymerization
g4872.t1	Scaffold_9	21625	22582	gi|472580566|gb|EMS18355.1|	M7WKK8	Rhodosporidium NP11uloides (strain NP11) (Yeast) (RhodoNP11ula gracilis)	Alpha-1,2-glucosyltransferase, glycosyltransferase family 59 protein	GO:0016021 GO:0016758 GO:0044699	integral component of membrane;transferase activity, transferring hexosyl groups;single-organism process
g4176.t1	Scaffold_1	1106387	1109965	gi|472582890|gb|EMS20552.1|	M7WJ78	Rhodosporidium NP11uloides (strain NP11) (Yeast) (RhodoNP11ula gracilis)	alpha-1,2-Mannosidase (EC 3.2.1.-)	GO:0016020 GO:0004571 GO:0005509 GO:0008152	membrane;mannosyl-oligosaccharide 1,2-alpha-mannosidase activity;calcium ion binding;metabolic process
g5654.t1	Scaffold_2	621499	624038	gi|472588529|gb|EMS26001.1|	M7X6L5	Rhodosporidium NP11uloides (strain NP11) (Yeast) (RhodoNP11ula gracilis)	alpha-1,2-Mannosidase (EC 3.2.1.-)	GO:0005783 GO:0016020 GO:0004571 GO:0005509 GO:0006491 GO:0030433 GO:0097466	endoplasmic reticulum;membrane;mannosyl-oligosaccharide 1,2-alpha-mannosidase activity;calcium ion binding;N-glycan processing;ER-associated ubiquitin-dependent protein catabolic process;glycoprotein ERAD pathway
g5000.t1	Scaffold_9	492554	495309	gi|472581830|gb|EMS19545.1|	M7WNW2	Rhodosporidium NP11uloides (strain NP11) (Yeast) (RhodoNP11ula gracilis)	alpha-1,2-Mannosidase (EC 3.2.1.-)	GO:0016020 GO:0004571 GO:0005509	membrane;mannosyl-oligosaccharide 1,2-alpha-mannosidase activity;calcium ion binding
g1051.t1	Scaffold_17	43444	44560	gi|472582198|gb|EMS19894.1|	M7X8A4	Rhodosporidium NP11uloides (strain NP11) (Yeast) (RhodoNP11ula gracilis)	Alpha-1,2-mannosyltransferase (Ktr4), glycosyltransferase family 15 protein	GO:0016020 GO:0000030 GO:0006486 EC:2.4.1	membrane;mannosyltransferase activity;protein glycosylation
g898.t1	Scaffold_12	473394	478868	gi|472588051|gb|EMS25547.1|	M7WY37	Rhodosporidium NP11uloides (strain NP11) (Yeast) (RhodoNP11ula gracilis)	Alpha-1,2-mannosyltransferase, glycosyltransferase family 15 protein	GO:0005576 GO:0005794 GO:0005886 GO:0016021 GO:0044798 GO:0000026 GO:0003705 GO:0008134 GO:0008301 GO:0019899 GO:0043565 GO:0046872 GO:0046982 GO:0000122 GO:0006057 GO:0006493 GO:0007160 GO:0009405 GO:0016337 GO:0030238 GO:0030447 GO:0031505 GO:0043710 GO:0045944 GO:0051834 GO:0097502 GO:2000020 EC:2.4.1	extracellular region;Golgi apparatus;plasma membrane;integral component of membrane;nuclear transcription facNP11 complex;alpha-1,2-mannosyltransferase activity;transcription facNP11 activity, RNA polymerase II distal enhancer sequence-specific binding;transcription facNP11 binding;DNA binding, bending;enzyme binding;sequence-specific DNA binding;metal ion binding;protein heterodimerization activ…
g2531.t1	Scaffold_11	319451	323334	gi|472583169|gb|EMS20823.1|	M7XKZ3	Rhodosporidium NP11uloides (strain NP11) (Yeast) (RhodoNP11ula gracilis)	Alpha-1,3-glucosyltransferase, glycosyltransferase family 57 protein	GO:0005789 GO:0016021 GO:0016758 GO:0044237 GO:0044238 GO:0044710 GO:0044763 GO:1901137	endoplasmic reticulum membrane;integral component of membrane;transferase activity, transferring hexosyl groups;cellular metabolic process;primary metabolic process;single-organism metabolic process;single-organism cellular process;carbohydrate derivative biosynthetic process
g2837.t1	Scaffold_39	67213	69305	gi|472587465|gb|EMS24961.1|	M7X3P6	Rhodosporidium NP11uloides (strain NP11) (Yeast) (RhodoNP11ula gracilis)	Alpha-1,3/alpha-1,6-mannosyltransferase, glycosyltransferase family 4 protein	GO:0016020 GO:0016757 GO:0009058	membrane;transferase activity, transferring glycosyl groups;biosynthetic process
g1510.t1	Scaffold_7	787097	790612	gi|472584713|gb|EMS22299.1|	M7XEQ5	Rhodosporidium NP11uloides (strain NP11) (Yeast) (RhodoNP11ula gracilis)	Alpha-1,4 glucan phosphorylase (EC 2.4.1.1)	GO:0008184 GO:0030170 GO:0005975	glycogen phosphorylase activity;pyridoxal phosphate binding;carbohydrate metabolic process
g3067.t1	Scaffold_8	741359	743875	gi|472586560|gb|EMS24079.1|	M7XJL3	Rhodosporidium NP11uloides (strain NP11) (Yeast) (RhodoNP11ula gracilis)	Alpha-amylase, glycoside hydrolase family 13 protein	GO:0004553 GO:0005509 GO:0005975	hydrolase activity, hydrolyzing O-glycosyl compounds;calcium ion binding;carbohydrate metabolic process
g2324.t1	Scaffold_14	418829	421262	gi|472588329|gb|EMS25801.1|	M7X646	Rhodosporidium NP11uloides (strain NP11) (Yeast) (RhodoNP11ula gracilis)	Alpha-glucosidase, glycoside hydrolase family 13 protein	GO:0016798 GO:0043169 GO:0005975	hydrolase activity, acting on glycosyl bonds;cation binding;carbohydrate metabolic process
g2906.t1	Scaffold_8	228806	231182	gi|472588329|gb|EMS25801.1|	M7X646	Rhodosporidium NP11uloides (strain NP11) (Yeast) (RhodoNP11ula gracilis)	Alpha-glucosidase, glycoside hydrolase family 13 protein	GO:0016798 GO:0043169 GO:0005975	hydrolase activity, acting on glycosyl bonds;cation binding;carbohydrate metabolic process
g5255.t1	Scaffold_32	75933	79009	gi|472588134|gb|EMS25606.1|	M7X5J0	Rhodosporidium NP11uloides (strain NP11) (Yeast) (RhodoNP11ula gracilis)	Alpha-ketoglutarate dependent xanthine dioxygenase	GO:0051213 GO:0055114	dioxygenase activity;oxidation-reduction process
g2087.t1	Scaffold_10	212582	213879	gi|472583786|gb|EMS21410.1|	M7WU51	Rhodosporidium NP11uloides (strain NP11) (Yeast) (RhodoNP11ula gracilis)	Alpha-ketoglutarate-dependent dioxygenase alkB-like protein	GO:0016491 GO:0008152	oxidoreductase activity;metabolic process
g2735.t1	Scaffold_26	32443	33798	gi|342321190|gb|EGU13125.1|	G0SVV8	Rhodosporidium NP11uloides (strain ATCC 204091 / IIP 30 / MTCC 1151) (Yeast) (RhodoNP11ula glutinis (strain ATCC 204091))	Alpha-ketoglutarate-dependent sulfonate dioxygenase	GO:0030529 GO:0004540 GO:0051213 GO:0008033 GO:0055114 GO:0090501	intracellular ribonucleoprotein complex;ribonuclease activity;dioxygenase activity;tRNA processing;oxidation-reduction process;RNA phosphodiester bond hydrolysis
g133.t1	Scaffold_4	357484	361795	gi|342319338|gb|EGU11287.1|	G0T0Y8	Rhodosporidium NP11uloides (strain ATCC 204091 / IIP 30 / MTCC 1151) (Yeast) (RhodoNP11ula glutinis (strain ATCC 204091))	Alpha-ketoglutarate-dependent sulfonate dioxygenase	GO:0000172 GO:0030677 GO:0003723 GO:0004526 GO:0005515 GO:0035091 GO:0051213 GO:0001682 GO:0006364 GO:0006379 GO:0007154 GO:0055114 GO:0090502 EC:3.1.26.5	ribonuclease MRP complex;ribonuclease P complex;RNA binding;ribonuclease P activity;protein binding;phosphatidylinositol binding;dioxygenase activity;tRNA 5'-leader removal;rRNA processing;mRNA cleavage;cell communication;oxidation-reduction process;RNA phosphodiester bond hydrolysis, endonucleolytic
g2624.t1	Scaffold_18	49043	53820	gi|472588713|gb|EMS26185.1|	M7X7W6	Rhodosporidium NP11uloides (strain NP11) (Yeast) (RhodoNP11ula gracilis)	Alpha-mannosidase (EC 3.2.1.-)	GO:0044444 GO:0004559 GO:0008270 GO:0030246 GO:0006013	cytoplasmic part;alpha-mannosidase activity;zinc ion binding;carbohydrate binding;mannose metabolic process
g4296.t1	Scaffold_1	1475814	1478470	gi|472587210|gb|EMS24709.1|	M7XLF4	Rhodosporidium NP11uloides (strain NP11) (Yeast) (RhodoNP11ula gracilis)	Alpha-mannosyltransferase, glycosyltransferase family 71 protein	GO:0016021 GO:0016757 GO:0006486	integral component of membrane;transferase activity, transferring glycosyl groups;protein glycosylation
g5182.t1	Scaffold_23	139391	141907	gi|472583853|gb|EMS21469.1|	M7XCG8	Rhodosporidium NP11uloides (strain NP11) (Yeast) (RhodoNP11ula gracilis)	Alpha,alpha-trehalose-phosphate synthase, glycosyltransferase family 20 protein	GO:0044444 GO:0016757 GO:0005992 GO:0034605 GO:0070413	cytoplasmic part;transferase activity, transferring glycosyl groups;trehalose biosynthetic process;cellular response to heat;trehalose metabolism in response to stress
g435.t1	Scaffold_3	281941	283675	gi|472586048|gb|EMS23590.1|	M7X0F3	Rhodosporidium NP11uloides (strain NP11) (Yeast) (RhodoNP11ula gracilis)	Alpha/beta fold family hydrolase
g2909.t1	Scaffold_8	236382	238027	gi|472586838|gb|EMS24357.1|	M7WUU6	Rhodosporidium NP11uloides (strain NP11) (Yeast) (RhodoNP11ula gracilis)	Alpha/beta fold family hydrolase
g4186.t1	Scaffold_1	1132440	1134134	gi|472587340|gb|EMS24839.1|	M7XLR2	Rhodosporidium NP11uloides (strain NP11) (Yeast) (RhodoNP11ula gracilis)	Alpha/beta hydrolase	GO:0016787 GO:0051920 GO:0055114 GO:0098869 EC:1.11.1.15	hydrolase activity;peroxiredoxin activity;oxidation-reduction process;cellular oxidant detoxification
g906.t1	Scaffold_12	518802	520439	gi|472588072|gb|EMS25568.1|	M7XZ28	Rhodosporidium NP11uloides (strain NP11) (Yeast) (RhodoNP11ula gracilis)	Alpha/beta hydrolase	GO:0016787	hydrolase activity
g4902.t1	Scaffold_9	159294	160862	gi|472581124|gb|EMS18873.1|	M7XFH9	Rhodosporidium NP11uloides (strain NP11) (Yeast) (RhodoNP11ula gracilis)	Alpha/beta hydrolase
g5413.t1	Scaffold_15	128348	129970	gi|472583885|gb|EMS21501.1|	M7WTU1	Rhodosporidium NP11uloides (strain NP11) (Yeast) (RhodoNP11ula gracilis)	Alpha/beta hydrolase fold-1 domain containing protein	GO:0016021 GO:0016787	integral component of membrane;hydrolase activity
g3283.t1	Scaffold_5	583002	584620	gi|472585218|gb|EMS22784.1|	M7XG19	Rhodosporidium NP11uloides (strain NP11) (Yeast) (RhodoNP11ula gracilis)	Alpha/beta hydrolase fold-4 domain containing protein	GO:0016020 GO:0016787 GO:0008152	membrane;hydrolase activity;metabolic process
g4942.t1	Scaffold_9	311588	313179	gi|472581198|gb|EMS18947.1|	M7WEU6	Rhodosporidium NP11uloides (strain NP11) (Yeast) (RhodoNP11ula gracilis)	Alpha/beta hydrolase, epoxide hydrolase-like protein	GO:0003824	catalytic activity
g415.t1	Scaffold_3	224357	225146	gi|472586019|gb|EMS23561.1|	M7WZP6	Rhodosporidium NP11uloides (strain NP11) (Yeast) (RhodoNP11ula gracilis)	Alpha/beta hydrolase, N-terminal domain protein
g5095.t1	Scaffold_27	112454	114830	gi|472585864|gb|EMS23406.1|	M7WZ97	Rhodosporidium NP11uloides (strain NP11) (Yeast) (RhodoNP11ula gracilis)	Alpha/beta superfamily hydrolase
g5056.t1	Scaffold_9	666569	667957	gi|342321083|gb|EGU13020.1|	G0SW11	Rhodosporidium NP11uloides (strain ATCC 204091 / IIP 30 / MTCC 1151) (Yeast) (RhodoNP11ula glutinis (strain ATCC 204091))	Alternative cyclin Pcl1
g4289.t1	Scaffold_1	1462244	1463652	gi|472587175|gb|EMS24674.1|	M7XLC0	Rhodosporidium NP11uloides (strain NP11) (Yeast) (RhodoNP11ula gracilis)	Alternative cyclin Pcl12
g1078.t1	Scaffold_17	141908	143806	gi|472585323|gb|EMS22877.1|	M7WQR0	Rhodosporidium NP11uloides (strain NP11) (Yeast) (RhodoNP11ula gracilis)	Alternative oxidase (EC 1.-.-.-)	GO:0044425 GO:0009916 GO:0055114	membrane part;alternative oxidase activity;oxidation-reduction process
g2506.t1	Scaffold_11	232082	235248	gi|472586225|gb|EMS23753.1|	M7XU63	Rhodosporidium NP11uloides (strain NP11) (Yeast) (RhodoNP11ula gracilis)	AMFR protein	GO:0005515	protein binding
g5913.t1	Scaffold_36	90518	91978	gi|472585445|gb|EMS22999.1|	M7XGJ6	Rhodosporidium NP11uloides (strain NP11) (Yeast) (RhodoNP11ula gracilis)	Amid-like NADH oxidoreductase	GO:0016491 GO:0050660 GO:0055114	oxidoreductase activity;flavin adenine dinucleotide binding;oxidation-reduction process
g4434.t1	Scaffold_1	1921411	1923554	gi|472587276|gb|EMS24775.1|	M7X3W3	Rhodosporidium NP11uloides (strain NP11) (Yeast) (RhodoNP11ula gracilis)	Amidase	GO:0016811 GO:0016884	hydrolase activity, acting on carbon-nitrogen (but not peptide) bonds, in linear amides;carbon-nitrogen ligase activity, with glutamine as amido-N-donor
g969.t1	Scaffold_19	163758	166229	gi|472586271|gb|EMS23799.1|	M7XIU8	Rhodosporidium NP11uloides (strain NP11) (Yeast) (RhodoNP11ula gracilis)	Amidase	GO:0016811 GO:0016884	hydrolase activity, acting on carbon-nitrogen (but not peptide) bonds, in linear amides;carbon-nitrogen ligase activity, with glutamine as amido-N-donor
g970.t1	Scaffold_19	166569	168979	gi|472586271|gb|EMS23799.1|	M7XIU8	Rhodosporidium NP11uloides (strain NP11) (Yeast) (RhodoNP11ula gracilis)	Amidase	GO:0016811 GO:0016884	hydrolase activity, acting on carbon-nitrogen (but not peptide) bonds, in linear amides;carbon-nitrogen ligase activity, with glutamine as amido-N-donor
g4751.t1	Scaffold_30	172366	177495	gi|472583230|gb|EMS20873.1|	M7XL37	Rhodosporidium NP11uloides (strain NP11) (Yeast) (RhodoNP11ula gracilis)	Amidase family protein	GO:0016884	carbon-nitrogen ligase activity, with glutamine as amido-N-donor
g215.t1	Scaffold_4	627055	629586	gi|472583230|gb|EMS20873.1|	M7XL37	Rhodosporidium NP11uloides (strain NP11) (Yeast) (RhodoNP11ula gracilis)	Amidase family protein	GO:0016811 GO:0016884	hydrolase activity, acting on carbon-nitrogen (but not peptide) bonds, in linear amides;carbon-nitrogen ligase activity, with glutamine as amido-N-donor
g4394.t1	Scaffold_1	1785829	1786839	gi|472588038|gb|EMS25534.1|	M7XNN5	Rhodosporidium NP11uloides (strain NP11) (Yeast) (RhodoNP11ula gracilis)	Amidohydrolase	GO:0016810	hydrolase activity, acting on carbon-nitrogen (but not peptide) bonds
g731.t1	Scaffold_3	1244912	1245958	gi|472584489|gb|EMS22083.1|	M7XPE2	Rhodosporidium NP11uloides (strain NP11) (Yeast) (RhodoNP11ula gracilis)	Amidohydrolase domain containing protein	GO:0005840 GO:0016810	ribosome;hydrolase activity, acting on carbon-nitrogen (but not peptide) bonds
g952.t1	Scaffold_19	108790	110516	gi|472586286|gb|EMS23814.1|	M7XIV8	Rhodosporidium NP11uloides (strain NP11) (Yeast) (RhodoNP11ula gracilis)	Amidohydrolase family protein	GO:0003824 GO:0008152	catalytic activity;metabolic process
g775.t1	Scaffold_12	76530	78793	gi|472587700|gb|EMS25196.1|	M7X4E5	Rhodosporidium NP11uloides (strain NP11) (Yeast) (RhodoNP11ula gracilis)	Amidophosphoribosyltransferase (ATase) (EC 2.4.2.14) (Glutamine phosphoribosylpyrophosphate amidotransferase)	GO:0005737 GO:0004044 GO:0042802 GO:0006189 GO:0009113 GO:0009116 GO:0046083	cytoplasm;amidophosphoribosyltransferase activity;identical protein binding;'de novo' IMP biosynthetic process;purine nucleobase biosynthetic process;nucleoside metabolic process;adenine metabolic process
g1971.t1	Scaffold_24	242066	248701	gi|472580376|gb|EMS18183.1|	M7XDI7	Rhodosporidium NP11uloides (strain NP11) (Yeast) (RhodoNP11ula gracilis)	Amine oxidase (EC 1.4.3.-)	GO:0005507 GO:0008131 GO:0048038 GO:0009308 GO:0018057 GO:0018149	copper ion binding;primary amine oxidase activity;quinone binding;amine metabolic process;peptidyl-lysine oxidation;peptide cross-linking
g3694.t1	Scaffold_6	765242	768625	gi|472582092|gb|EMS19794.1|	M7X822	Rhodosporidium NP11uloides (strain NP11) (Yeast) (RhodoNP11ula gracilis)	Amino acid permease-associated region	GO:0016021 GO:0015171 GO:0003333	integral component of membrane;amino acid transmembrane transporter activity;amino acid transmembrane transport
g2652.t1	Scaffold_18	156852	159736	gi|472584739|gb|EMS22325.1|	M7WWW3	Rhodosporidium NP11uloides (strain NP11) (Yeast) (RhodoNP11ula gracilis)	Amino acid transmembrane transporter	GO:0016021 GO:0015171 GO:0003333	integral component of membrane;amino acid transmembrane transporter activity;amino acid transmembrane transport
g5569.t1	Scaffold_2	267787	270942	gi|472588498|gb|EMS25970.1|	M7X7B2	Rhodosporidium NP11uloides (strain NP11) (Yeast) (RhodoNP11ula gracilis)	Amino acid transmembrane transporter	GO:0005773 GO:0005887 GO:0015179 GO:0015297 GO:0003333	vacuole;integral component of plasma membrane;L-amino acid transmembrane transporter activity;antiporter activity;amino acid transmembrane transport
g5308.t1	Scaffold_22	74769	80157	gi|472581704|gb|EMS19427.1|	M7WG77	Rhodosporidium NP11uloides (strain NP11) (Yeast) (RhodoNP11ula gracilis)	Amino acid transmembrane transporter	GO:0005783 GO:0005887 GO:0003756 GO:0015179 GO:0015297 GO:0016671 GO:0003333 GO:0055114	endoplasmic reticulum;integral component of plasma membrane;protein disulfide isomerase activity;L-amino acid transmembrane transporter activity;antiporter activity;oxidoreductase activity, acting on a sulfur group of donors, disulfide as accepNP11;amino acid transmembrane transport;oxidation-reduction process
g2019.t1	Scaffold_34	95016	97331	gi|472582303|gb|EMS19995.1|	M7WQ41	Rhodosporidium NP11uloides (strain NP11) (Yeast) (RhodoNP11ula gracilis)	Amino acid transmembrane transporter	GO:0016021 GO:0015171 GO:0003333	integral component of membrane;amino acid transmembrane transporter activity;amino acid transmembrane transport
g148.t1	Scaffold_4	420196	424908	gi|472581925|gb|EMS19633.1|	M7XHK4	Rhodosporidium NP11uloides (strain NP11) (Yeast) (RhodoNP11ula gracilis)	Amino acid transmembrane transporter	GO:0016020 GO:0015171 GO:0003333	membrane;amino acid transmembrane transporter activity;amino acid transmembrane transport
g3554.t1	Scaffold_6	319565	330338	gi|472584091|gb|EMS21697.1|	M7WMG2	Rhodosporidium NP11uloides (strain NP11) (Yeast) (RhodoNP11ula gracilis)	Amino acid transmembrane transporter	GO:0005773 GO:0005887 GO:0015179 GO:0015297 GO:0003333	vacuole;integral component of plasma membrane;L-amino acid transmembrane transporter activity;antiporter activity;amino acid transmembrane transport
g1348.t1	Scaffold_7	265635	267057	gi|472584739|gb|EMS22325.1|	M7WWW3	Rhodosporidium NP11uloides (strain NP11) (Yeast) (RhodoNP11ula gracilis)	Amino acid transmembrane transporter	GO:0016021 GO:0015171 GO:0003333	integral component of membrane;amino acid transmembrane transporter activity;amino acid transmembrane transport
g1350.t1	Scaffold_7	273092	276049	gi|472584739|gb|EMS22325.1|	M7WWW3	Rhodosporidium NP11uloides (strain NP11) (Yeast) (RhodoNP11ula gracilis)	Amino acid transmembrane transporter	GO:0016021 GO:0015171 GO:0003333	integral component of membrane;amino acid transmembrane transporter activity;amino acid transmembrane transport
g4906.t1	Scaffold_9	176764	178472	gi|472581135|gb|EMS18884.1|	M7X5D9	Rhodosporidium NP11uloides (strain NP11) (Yeast) (RhodoNP11ula gracilis)	Amino acid transmembrane transporter	GO:0016020 GO:0015171 GO:0003333	membrane;amino acid transmembrane transporter activity;amino acid transmembrane transport
g2084.t1	Scaffold_10	203068	206059	gi|472583792|gb|EMS21416.1|	M7WTK5	Rhodosporidium NP11uloides (strain NP11) (Yeast) (RhodoNP11ula gracilis)	Amino acid transporter	GO:0016020	membrane
g5847.t1	Scaffold_2	1221537	1225751	gi|342320271|gb|EGU12213.1|	G0SYQ5	Rhodosporidium NP11uloides (strain ATCC 204091 / IIP 30 / MTCC 1151) (Yeast) (RhodoNP11ula glutinis (strain ATCC 204091))	Amino acid transporter	GO:0005773 GO:0005887 GO:0015179 GO:0015297 GO:0003333	vacuole;integral component of plasma membrane;L-amino acid transmembrane transporter activity;antiporter activity;amino acid transmembrane transport
g335.t1	Scaffold_4	1076321	1078402	gi|472583624|gb|EMS21257.1|	M7WLA9	Rhodosporidium NP11uloides (strain NP11) (Yeast) (RhodoNP11ula gracilis)	Amino acid transporter	GO:0016021 GO:0015174 GO:0015179 GO:0006811 GO:0034490 GO:0043092 GO:1902475	integral component of membrane;basic amino acid transmembrane transporter activity;L-amino acid transmembrane transporter activity;ion transport;basic amino acid transmembrane import into vacuole;L-amino acid import;L-alpha-amino acid transmembrane transport
g1498.t1	Scaffold_7	745445	747333	gi|342320949|gb|EGU12887.1|	G0SWG3	Rhodosporidium NP11uloides (strain ATCC 204091 / IIP 30 / MTCC 1151) (Yeast) (RhodoNP11ula glutinis (strain ATCC 204091))	Amino acid transporter	GO:0005783 GO:0016021 GO:0015171 GO:0003333	endoplasmic reticulum;integral component of membrane;amino acid transmembrane transporter activity;amino acid transmembrane transport
g2891.t1	Scaffold_8	169736	171901	gi|472586682|gb|EMS24201.1|	M7X1L6	Rhodosporidium NP11uloides (strain NP11) (Yeast) (RhodoNP11ula gracilis)	Amino acid transporter	GO:0005774 GO:0016021 GO:0005302 GO:0015186 GO:0015188 GO:0006811 GO:0006865	vacuolar membrane;integral component of membrane;L-tyrosine transmembrane transporter activity;L-glutamine transmembrane transporter activity;L-isoleucine transmembrane transporter activity;ion transport;amino acid transport
g3445.t1	Scaffold_38	74692	76936	gi|472580672|gb|EMS18456.1|	M7WK77	Rhodosporidium NP11uloides (strain NP11) (Yeast) (RhodoNP11ula gracilis)	Amino-acid N-acetyltransferase	GO:0016740 GO:0008652	transferase activity;cellular amino acid biosynthetic process
g4430.t1	Scaffold_1	1910321	1913995	gi|472587232|gb|EMS24731.1|	M7X356	Rhodosporidium NP11uloides (strain NP11) (Yeast) (RhodoNP11ula gracilis)	Aminoacyl-tRNA ligase	GO:0005634 GO:0003700 GO:0008270 GO:0016874 GO:0043565 GO:0006355 GO:0006364	nucleus;transcription facNP11 activity, sequence-specific DNA binding;zinc ion binding;ligase activity;sequence-specific DNA binding;regulation of transcription, DNA-templated;rRNA processing
g221.t1	Scaffold_4	643858	645447	gi|342319772|gb|EGU11719.1|	G0SZZ8	Rhodosporidium NP11uloides (strain ATCC 204091 / IIP 30 / MTCC 1151) (Yeast) (RhodoNP11ula glutinis (strain ATCC 204091))	Aminoacylase 1-like protein 2	GO:0016787 GO:0008152	hydrolase activity;metabolic process
g3221.t1	Scaffold_5	389490	391412	gi|472585087|gb|EMS22653.1|	M7XR05	Rhodosporidium NP11uloides (strain NP11) (Yeast) (RhodoNP11ula gracilis)	Aminoglycoside phosphotransferase	GO:0016772	transferase activity, transferring phosphorus-containing groups
g2633.t1	Scaffold_18	82871	88639	gi|472588396|gb|EMS25868.1|	M7XZV4	Rhodosporidium NP11uloides (strain NP11) (Yeast) (RhodoNP11ula gracilis)	Aminopeptidase 2	GO:0044464 GO:0004177 GO:0008237 GO:0008270 GO:0006508 EC:3.4.11	cell part;aminopeptidase activity;metallopeptidase activity;zinc ion binding;proteolysis
g2634.t1	Scaffold_18	89365	93096	gi|472588396|gb|EMS25868.1|	M7XZV4	Rhodosporidium NP11uloides (strain NP11) (Yeast) (RhodoNP11ula gracilis)	Aminopeptidase 2	GO:0044464 GO:0004177 GO:0008237 GO:0008270 GO:0006508 EC:3.4.11	cell part;aminopeptidase activity;metallopeptidase activity;zinc ion binding;proteolysis
g2549.t1	Scaffold_11	388791	391587	gi|472586387|gb|EMS23915.1|	M7X1D8	Rhodosporidium NP11uloides (strain NP11) (Yeast) (RhodoNP11ula gracilis)	Aminotransferase, classes I and II	GO:0016740 GO:0030170 GO:0009058	transferase activity;pyridoxal phosphate binding;biosynthetic process
g2114.t1	Scaffold_10	296599	299388	gi|472583756|gb|EMS21380.1|	M7WU24	Rhodosporidium NP11uloides (strain NP11) (Yeast) (RhodoNP11ula gracilis)	Ammonium transporter	GO:0005887 GO:0008519 GO:0015695 GO:0019740 GO:0072488	integral component of plasma membrane;ammonium transmembrane transporter activity;organic cation transport;nitrogen utilization;ammonium transmembrane transport
g5165.t1	Scaffold_23	86602	88965	gi|472584004|gb|EMS21620.1|	M7WUS1	Rhodosporidium NP11uloides (strain NP11) (Yeast) (RhodoNP11ula gracilis)	Ammonium transporter	GO:0005887 GO:0008519 GO:0015695 GO:0019740 GO:0072488	integral component of plasma membrane;ammonium transmembrane transporter activity;organic cation transport;nitrogen utilization;ammonium transmembrane transport
g1740.t1	Scaffold_31	45664	49523	gi|472584956|gb|EMS22531.1|	M7WWP7	Rhodosporidium NP11uloides (strain NP11) (Yeast) (RhodoNP11ula gracilis)	AMP deaminase	GO:0005829 GO:0003876 GO:0006178 GO:0032264	cytosol;AMP deaminase activity;guanine salvage;IMP salvage
g1207.t1	Scaffold_16	106785	108365	gi|472580749|gb|EMS18527.1|	M7WDN7	Rhodosporidium NP11uloides (strain NP11) (Yeast) (RhodoNP11ula gracilis)	AMP-activated protein kinase beta subunit	GO:0005515	protein binding
g3984.t1	Scaffold_1	495335	500677	gi|342321270|gb|EGU13204.1|	G0SV63	Rhodosporidium NP11uloides (strain ATCC 204091 / IIP 30 / MTCC 1151) (Yeast) (RhodoNP11ula glutinis (strain ATCC 204091))	AMP-binding domain-containing protein
g5529.t1	Scaffold_2	128215	129156	gi|472588480|gb|EMS25952.1|	M7WZ84	Rhodosporidium NP11uloides (strain NP11) (Yeast) (RhodoNP11ula gracilis)	AN2-type zinc finger protein	GO:0008270	zinc ion binding
g1629.t1	Scaffold_13	190469	197490	gi|342319468|gb|EGU11416.1|	G0T0I7	Rhodosporidium NP11uloides (strain ATCC 204091 / IIP 30 / MTCC 1151) (Yeast) (RhodoNP11ula glutinis (strain ATCC 204091))	Anaphase promoting complex subunit 1	GO:0005680	anaphase-promoting complex
g4055.t1	Scaffold_1	717917	724242	gi|472582930|gb|EMS20592.1|	M7WJC4	Rhodosporidium NP11uloides (strain NP11) (Yeast) (RhodoNP11ula gracilis)	Anaphase-promoting complex component Cut20/Apc4	GO:0016020	membrane
g1363.t1	Scaffold_7	314444	315324	gi|472584744|gb|EMS22330.1|	M7WWW5	Rhodosporidium NP11uloides (strain NP11) (Yeast) (RhodoNP11ula gracilis)	Anaphase-promoting complex subunit 10	GO:0005680 GO:0030071 GO:0031145 GO:0051301 GO:0070979	anaphase-promoting complex;regulation of mitotic metaphase/anaphase transition;anaphase-promoting complex-dependent catabolic process;cell division;protein K11-linked ubiquitination
g1563.t1	Scaffold_7	930904	934135	gi|472582700|gb|EMS20378.1|	M7XJN9	Rhodosporidium NP11uloides (strain NP11) (Yeast) (RhodoNP11ula gracilis)	Anaphase-promoting complex subunit 2	GO:0031461 GO:0031625 GO:0006511	cullin-RING ubiquitin ligase complex;ubiquitin protein ligase binding;ubiquitin-dependent protein catabolic process
g5890.t1	Scaffold_36	15972	16540	gi|472585474|gb|EMS23028.1|	M7XS26	Rhodosporidium NP11uloides (strain NP11) (Yeast) (RhodoNP11ula gracilis)	Anaphase-promoting complex subunit apc11	GO:0005680 GO:0016020 GO:0004842	anaphase-promoting complex;membrane;ubiquitin-protein transferase activity
g2710.t1	Scaffold_18	365966	366680	gi|472580967|gb|EMS18728.1|	M7XF62	Rhodosporidium NP11uloides (strain NP11) (Yeast) (RhodoNP11ula gracilis)	Ankyrin repeat containing protein	GO:0044424 GO:0005515	intracellular part;protein binding
g4001.t1	Scaffold_1	552101	553508	gi|472581102|gb|EMS18857.1|	M7WEL3	Rhodosporidium NP11uloides (strain NP11) (Yeast) (RhodoNP11ula gracilis)	Ankyrin repeat protein	GO:0005515 GO:0046872	protein binding;metal ion binding
g5508.t1	Scaffold_2	20881	23561	gi|472588408|gb|EMS25880.1|	M7X737	Rhodosporidium NP11uloides (strain NP11) (Yeast) (RhodoNP11ula gracilis)	Ankyrin repeat protein	GO:0043231 GO:0044444 GO:0005515	intracellular membrane-bounded organelle;cytoplasmic part;protein binding
g5260.t1	Scaffold_32	90752	92133	gi|472588142|gb|EMS25614.1|	M7XNX3	Rhodosporidium NP11uloides (strain NP11) (Yeast) (RhodoNP11ula gracilis)	Ankyrin repeat protein	GO:0005488	binding
g141.t1	Scaffold_4	392452	394330	gi|472586923|gb|EMS24422.1|	M7WV04	Rhodosporidium NP11uloides (strain NP11) (Yeast) (RhodoNP11ula gracilis)	Ankyrin repeat protein	GO:0005515	protein binding
g3416.t1	Scaffold_5	1021087	1024022	gi|472580524|gb|EMS18316.1|	M7WJV4	Rhodosporidium NP11uloides (strain NP11) (Yeast) (RhodoNP11ula gracilis)	Ankyrin repeat protein	GO:0005515	protein binding
g3618.t1	Scaffold_6	526870	529105	gi|472584194|gb|EMS21800.1|	M7WVC8	Rhodosporidium NP11uloides (strain NP11) (Yeast) (RhodoNP11ula gracilis)	Ankyrin repeat-containing domain protein	GO:0005515	protein binding
g281.t1	Scaffold_4	831160	831928	gi|477534214|gb|ENH85776.1|	N4VXH2	Colletotrichum orbiculare (strain 104-T / ATCC 96160 / CBS 514.97 / LARS 414 / MAFF 240422) (Cucumber anthracnose fungus) (Colletotrichum lagenarium)	Ankyrin-like protein	GO:0005515	protein binding
g4436.t1	Scaffold_1	1929902	1935486	gi|472587092|gb|EMS24591.1|	M7X2N4	Rhodosporidium NP11uloides (strain NP11) (Yeast) (RhodoNP11ula gracilis)	Annexin family protein
g3829.t1	Scaffold_21	297569	303825	gi|472585339|gb|EMS22893.1|	M7XRP3	Rhodosporidium NP11uloides (strain NP11) (Yeast) (RhodoNP11ula gracilis)	Anthranilate phosphoribosyltransferase	GO:0005774 GO:0031201 GO:0004048 GO:0005483 GO:0019905 GO:0000162 GO:0006886 GO:0035494 GO:0061025	vacuolar membrane;SNARE complex;anthranilate phosphoribosyltransferase activity;soluble NSF attachment protein activity;syntaxin binding;tryptophan biosynthetic process;intracellular protein transport;SNARE complex disassembly;membrane fusion
g3892.t1	Scaffold_1	186737	189581	gi|472582954|gb|EMS20616.1|	M7WRD1	Rhodosporidium NP11uloides (strain NP11) (Yeast) (RhodoNP11ula gracilis)	Anthranilate synthase	GO:0004425 GO:0004640 GO:0006568 GO:0016053 GO:1901566	indole-3-glycerol-phosphate synthase activity;phosphoribosylanthranilate isomerase activity;tryptophan metabolic process;organic acid biosynthetic process;organonitrogen compound biosynthetic process
g2399.t1	Scaffold_35	108106	111869	gi|472587508|gb|EMS25004.1|	M7XM58	Rhodosporidium NP11uloides (strain NP11) (Yeast) (RhodoNP11ula gracilis)	Anthranilate synthase component I	GO:0044444 GO:0016833 GO:0009058	cytoplasmic part;oxo-acid-lyase activity;biosynthetic process
g501.t1	Scaffold_3	494110	494852	gi|472584367|gb|EMS21961.1|	M7WV46	Rhodosporidium NP11uloides (strain NP11) (Yeast) (RhodoNP11ula gracilis)	Antibiotic biosynthesis monooxygenase domain containing protein	GO:0004497 GO:0055114	monooxygenase activity;oxidation-reduction process
g5846.t1	Scaffold_2	1218919	1220294	gi|342321608|gb|EGU13541.1|	G0SUZ1	Rhodosporidium NP11uloides (strain ATCC 204091 / IIP 30 / MTCC 1151) (Yeast) (RhodoNP11ula glutinis (strain ATCC 204091))	Antifreeze glycopeptide AFGP polyprotein
g5875.t1	Scaffold_2	1303193	1304465	gi|342321611|gb|EGU13544.1|	G0SUZ4	Rhodosporidium NP11uloides (strain ATCC 204091 / IIP 30 / MTCC 1151) (Yeast) (RhodoNP11ula glutinis (strain ATCC 204091))	Antifreeze glycopeptide AFGP polyprotein
g5876.t1	Scaffold_2	1305203	1306526	gi|342321608|gb|EGU13541.1|	G0SUZ1	Rhodosporidium NP11uloides (strain ATCC 204091 / IIP 30 / MTCC 1151) (Yeast) (RhodoNP11ula glutinis (strain ATCC 204091))	Antifreeze glycopeptide AFGP polyprotein
g1434.t1	Scaffold_7	536442	541672	gi|472580696|gb|EMS18474.1|	M7X485	Rhodosporidium NP11uloides (strain NP11) (Yeast) (RhodoNP11ula gracilis)	Antiviral helicase SKI2	GO:0005737 GO:0003723 GO:0003724 GO:0005524 GO:0008026 GO:0000956 EC:2.7.7	cytoplasm;RNA binding;RNA helicase activity;ATP binding;ATP-dependent helicase activity;nuclear-transcribed mRNA catabolic process
g2743.t1	Scaffold_26	61732	71667	gi|472586171|gb|EMS23699.1|	M7XIJ4	Rhodosporidium NP11uloides (strain NP11) (Yeast) (RhodoNP11ula gracilis)	Antiviral protein SKI3	GO:0016020 GO:0005515	membrane;protein binding
g5059.t1	Scaffold_9	678106	680494	gi|472581761|gb|EMS19476.1|	M7WN22	Rhodosporidium NP11uloides (strain NP11) (Yeast) (RhodoNP11ula gracilis)	Anucleate primary sterigmata protein b	GO:0005815 GO:0006996	microtubule organizing center;organelle organization
g1627.t1	Scaffold_13	183328	186382	gi|472582715|gb|EMS20386.1|	M7WQN9	Rhodosporidium NP11uloides (strain NP11) (Yeast) (RhodoNP11ula gracilis)	AP complex subunit beta	GO:0005768 GO:0030121 GO:0005488 GO:0008565 GO:0006886 GO:0016192 GO:0016197 GO:0070317	endosome;AP-1 adapNP11 complex;binding;protein transporter activity;intracellular protein transport;vesicle-mediated transport;endosomal transport;negative regulation of G to G1 transition
g2805.t1	Scaffold_26	249284	251997	gi|472586417|gb|EMS23945.1|	M7X1G6	Rhodosporidium NP11uloides (strain NP11) (Yeast) (RhodoNP11ula gracilis)	AP complex subunit beta	GO:0030131 GO:0005488 GO:0008565 GO:0006886 GO:0016192	clathrin adapNP11 complex;binding;protein transporter activity;intracellular protein transport;vesicle-mediated transport
g3600.t1	Scaffold_6	467863	469487	gi|342319210|gb|EGU11160.1|	G0T1F3	Rhodosporidium NP11uloides (strain ATCC 204091 / IIP 30 / MTCC 1151) (Yeast) (RhodoNP11ula glutinis (strain ATCC 204091))	AP-1 complex subunit gamma-1	GO:0005794 GO:0030131 GO:0030665 GO:0005488 GO:0008565 GO:0006886 GO:0007034 GO:0016192	Golgi apparatus;clathrin adapNP11 complex;clathrin-coated vesicle membrane;binding;protein transporter activity;intracellular protein transport;vacuolar transport;vesicle-mediated transport
g563.t1	Scaffold_3	682838	686367	gi|472584381|gb|EMS21975.1|	M7WVU9	Rhodosporidium NP11uloides (strain NP11) (Yeast) (RhodoNP11ula gracilis)	AP-2 complex subunit alpha	GO:0030131 GO:0008565 GO:0046872 GO:0006886 GO:0016192	clathrin adapNP11 complex;protein transporter activity;metal ion binding;intracellular protein transport;vesicle-mediated transport
g4583.t1	Scaffold_28	262830	265193	gi|472587803|gb|EMS25299.1|	M7XN22	Rhodosporidium NP11uloides (strain NP11) (Yeast) (RhodoNP11ula gracilis)	AP-2 complex subunit mu-1	GO:0030131 GO:0005515 GO:0006886 GO:0016192	clathrin adapNP11 complex;protein binding;intracellular protein transport;vesicle-mediated transport
g64.t1	Scaffold_4	120301	120887	gi|472581968|gb|EMS19676.1|	M7WNQ5	Rhodosporidium NP11uloides (strain NP11) (Yeast) (RhodoNP11ula gracilis)	AP-2 complex subunit sigma	GO:0008565 GO:0015031	protein transporter activity;protein transport
g5880.t1	Scaffold_2	1318526	1321758	gi|472588205|gb|EMS25677.1|	M7WYH7	Rhodosporidium NP11uloides (strain NP11) (Yeast) (RhodoNP11ula gracilis)	AP-3 complex subunit delta	GO:0005794 GO:0030117 GO:0005488 GO:0008565 GO:0006886 GO:0016192	Golgi apparatus;membrane coat;binding;protein transporter activity;intracellular protein transport;vesicle-mediated transport
g4343.t1	Scaffold_1	1584492	1585579	gi|472586958|gb|EMS24457.1|	M7WV36	Rhodosporidium NP11uloides (strain NP11) (Yeast) (RhodoNP11ula gracilis)	AP-3 complex subunit sigma-2	GO:0030117 GO:0008565 GO:0006886 GO:0016192	membrane coat;protein transporter activity;intracellular protein transport;vesicle-mediated transport
g663.t1	Scaffold_3	973635	976455	gi|472584465|gb|EMS22059.1|	M7XE11	Rhodosporidium NP11uloides (strain NP11) (Yeast) (RhodoNP11ula gracilis)	Apoptosis regulaNP11	GO:0051087	chaperone binding
g1819.t1	Scaffold_25	53561	56876	gi|472587866|gb|EMS25362.1|	M7WXM6	Rhodosporidium NP11uloides (strain NP11) (Yeast) (RhodoNP11ula gracilis)	Aquaglyceroporin related protein	GO:0016020 GO:0044464 GO:0022891 GO:0006811 GO:0044699	membrane;cell part;substrate-specific transmembrane transporter activity;ion transport;single-organism process
g1185.t1	Scaffold_16	31196	34867	gi|472580864|gb|EMS18631.1|	M7WKR7	Rhodosporidium NP11uloides (strain NP11) (Yeast) (RhodoNP11ula gracilis)	Aquaporin	GO:0016021 GO:0015267 GO:0022891 GO:0006810 GO:0044699	integral component of membrane;channel activity;substrate-specific transmembrane transporter activity;transport;single-organism process
g4330.t1	Scaffold_1	1561794	1563174	gi|472583434|gb|EMS21067.1|	M7WKQ3	Rhodosporidium NP11uloides (strain NP11) (Yeast) (RhodoNP11ula gracilis)	Arabinose-5-phosphate isomerase	GO:0016853 GO:0030246 GO:0005975	isomerase activity;carbohydrate binding;carbohydrate metabolic process
g4277.t1	Scaffold_1	1413281	1416366	gi|472587167|gb|EMS24666.1|	M7X2W9	Rhodosporidium NP11uloides (strain NP11) (Yeast) (RhodoNP11ula gracilis)	Arf GTPase activating protein	GO:0044424 GO:0008060 GO:0008270 GO:0032312	intracellular part;GTPase activaNP11 activity;zinc ion binding;regulation of GTPase activity
g2968.t1	Scaffold_8	408037	409510	gi|472581679|gb|EMS19402.1|	M7WG53	Rhodosporidium NP11uloides (strain NP11) (Yeast) (RhodoNP11ula gracilis)	Arf GTPase activating protein	GO:0005096 GO:0008060 GO:0008270 GO:0032312 GO:0043547	GTPase activaNP11 activity;GTPase activaNP11 activity;zinc ion binding;regulation of GTPase activity;positive regulation of GTPase activity
g4797.t1	Scaffold_29	58060	61022	gi|472580662|gb|EMS18446.1|	M7WK65	Rhodosporidium NP11uloides (strain NP11) (Yeast) (RhodoNP11ula gracilis)	ARF guanyl-nucleotide exchange facNP11	GO:0005086 GO:0032012	ARF guanyl-nucleotide exchange facNP11 activity;regulation of ARF protein signal transduction
g5553.t1	Scaffold_2	216884	218938	gi|472588658|gb|EMS26130.1|	M7X7Q5	Rhodosporidium NP11uloides (strain NP11) (Yeast) (RhodoNP11ula gracilis)	Argininosuccinate lyase	GO:0005829 GO:0004056 GO:0042450 GO:0051262	cytosol;argininosuccinate lyase activity;arginine biosynthetic process via ornithine;protein tetramerization
g285.t1	Scaffold_4	850207	851687	gi|472581466|gb|EMS19200.1|	M7WMY0	Rhodosporidium NP11uloides (strain NP11) (Yeast) (RhodoNP11ula gracilis)	Argininosuccinate synthase	GO:0004055 GO:0005524 GO:0006526	argininosuccinate synthase activity;ATP binding;arginine biosynthetic process
g2822.t1	Scaffold_39	2189	4351	gi|472587449|gb|EMS24945.1|	M7X4A4	Rhodosporidium NP11uloides (strain NP11) (Yeast) (RhodoNP11ula gracilis)	Arginyl-tRNA synthetase	GO:0005739 GO:0004814 GO:0005524 GO:0006420 GO:0032543	mitochondrion;arginine-tRNA ligase activity;ATP binding;arginyl-tRNA aminoacylation;mitochondrial translation
g2846.t1	Scaffold_8	9640	12544	gi|472586835|gb|EMS24354.1|	M7XKG1	Rhodosporidium NP11uloides (strain NP11) (Yeast) (RhodoNP11ula gracilis)	Argonaute	GO:0003676 GO:0005515	nucleic acid binding;protein binding
g3182.t1	Scaffold_5	249948	253519	gi|472585179|gb|EMS22745.1|	M7WY40	Rhodosporidium NP11uloides (strain NP11) (Yeast) (RhodoNP11ula gracilis)	Argonaute-like protein	GO:0003676 GO:0005515	nucleic acid binding;protein binding
g4255.t1	Scaffold_1	1340866	1344333	gi|472586955|gb|EMS24454.1|	M7XKP7	Rhodosporidium NP11uloides (strain NP11) (Yeast) (RhodoNP11ula gracilis)	ARID/BRIGHT DNA-binding domain containing protein	GO:0005622 GO:0003677	intracellular;DNA binding
g5163.t1	Scaffold_23	74693	77072	gi|472583875|gb|EMS21491.1|	M7WTS8	Rhodosporidium NP11uloides (strain NP11) (Yeast) (RhodoNP11ula gracilis)	ARID/BRIGHT DNA-binding domain containing protein	GO:0016592 GO:0001104 GO:0003677 GO:0006357	mediaNP11 complex;RNA polymerase II transcription cofacNP11 activity;DNA binding;regulation of transcription from RNA polymerase II promoter
g529.t1	Scaffold_3	572274	575618	gi|472584331|gb|EMS21925.1|	M7WVP3	Rhodosporidium NP11uloides (strain NP11) (Yeast) (RhodoNP11ula gracilis)	Armadillo repeat containing protein	GO:0005515	protein binding
g1276.t1	Scaffold_16	402024	404438	gi|472584520|gb|EMS22106.1|	M7WVI7	Rhodosporidium NP11uloides (strain NP11) (Yeast) (RhodoNP11ula gracilis)	Armadillo-type fold containing protein	GO:0044424 GO:0005488 GO:0016787 GO:0044237	intracellular part;binding;hydrolase activity;cellular metabolic process
g4344.t1	Scaffold_1	1587098	1593176	gi|472583439|gb|EMS21072.1|	M7WKQ9	Rhodosporidium NP11uloides (strain NP11) (Yeast) (RhodoNP11ula gracilis)	Armadillo-type fold domain containing protein	GO:0005488	binding
g2772.t1	Scaffold_26	160831	164593	gi|472586422|gb|EMS23950.1|	M7X1G9	Rhodosporidium NP11uloides (strain NP11) (Yeast) (RhodoNP11ula gracilis)	Armadillo-type fold domain containing protein	GO:0015630 GO:0044430 GO:0005488	microtubule cytoskeleton;cytoskeletal part;binding
g543.t1	Scaffold_3	628204	631055	gi|472584303|gb|EMS21897.1|	M7WMY2	Rhodosporidium NP11uloides (strain NP11) (Yeast) (RhodoNP11ula gracilis)	Armadillo-type fold domain containing protein	GO:0005488	binding
g1998.t1	Scaffold_34	11213	18362	gi|472582275|gb|EMS19967.1|	M7WHL0	Rhodosporidium NP11uloides (strain NP11) (Yeast) (RhodoNP11ula gracilis)	Armadillo-type fold domain containing protein	GO:0016021 GO:0005488	integral component of membrane;binding
g305.t1	Scaffold_4	926102	927673	gi|472581503|gb|EMS19237.1|	M7WFQ9	Rhodosporidium NP11uloides (strain NP11) (Yeast) (RhodoNP11ula gracilis)	Armadillo-type fold domain containing protein	GO:0005488	binding
g3116.t1	Scaffold_8	888670	891016	gi|472588243|gb|EMS25715.1|	M7X6L8	Rhodosporidium NP11uloides (strain NP11) (Yeast) (RhodoNP11ula gracilis)	Aromatic amino acid aminotransferase I	GO:0008483 GO:0030170 GO:0009058	transaminase activity;pyridoxal phosphate binding;biosynthetic process
g3243.t1	Scaffold_5	454201	455588	gi|472581322|gb|EMS19066.1|	M7WLY8	Rhodosporidium NP11uloides (strain NP11) (Yeast) (RhodoNP11ula gracilis)	Aromatic ring-opening dioxygenase	GO:0008198 GO:0016301 GO:0051213 GO:0006725 GO:0055114	ferrous iron binding;kinase activity;dioxygenase activity;cellular aromatic compound metabolic process;oxidation-reduction process
g3652.t1	Scaffold_6	630106	632453	gi|472586555|gb|EMS24074.1|	M7XJK6	Rhodosporidium NP11uloides (strain NP11) (Yeast) (RhodoNP11ula gracilis)	Aromatic ring-opening dioxygenase family protein	GO:0008198 GO:0008270 GO:0016701 GO:0051213 GO:0006725 GO:0055114	ferrous iron binding;zinc ion binding;oxidoreductase activity, acting on single donors with incorporation of molecular oxygen;dioxygenase activity;cellular aromatic compound metabolic process;oxidation-reduction process
g1891.t1	Scaffold_25	266240	268468	gi|472587476|gb|EMS24972.1|	M7WWI5	Rhodosporidium NP11uloides (strain NP11) (Yeast) (RhodoNP11ula gracilis)	Aromatic-L-amino-acid decarboxylase	GO:0016831 GO:0030170 GO:0006520	carboxy-lyase activity;pyridoxal phosphate binding;cellular amino acid metabolic process
g4865.t1	Scaffold_9	6292	9721	gi|472580561|gb|EMS18350.1|	M7WKK5	Rhodosporidium NP11uloides (strain NP11) (Yeast) (RhodoNP11ula gracilis)	Arp2/3 complex 34 kDa subunit	GO:0005885 GO:0044444 GO:0034314	Arp2/3 protein complex;cytoplasmic part;Arp2/3 complex-mediated actin nucleation
g3258.t1	Scaffold_5	515351	518949	gi|472585116|gb|EMS22682.1|	M7WQ78	Rhodosporidium NP11uloides (strain NP11) (Yeast) (RhodoNP11ula gracilis)	Arrestin domain protein
g2198.t1	Scaffold_10	653055	657503	gi|472583718|gb|EMS21342.1|	M7WLG8	Rhodosporidium NP11uloides (strain NP11) (Yeast) (RhodoNP11ula gracilis)	Arrestin-like, C-terminal domain protein
g1317.t1	Scaffold_7	146517	148308	gi|472580378|gb|EMS18185.1|	M7WK25	Rhodosporidium NP11uloides (strain NP11) (Yeast) (RhodoNP11ula gracilis)	Arrestin-like, N-terminal and Immunoglobulin E-set domain protein
g5366.t1	Scaffold_22	284926	287908	gi|472586646|gb|EMS24165.1|	M7X234	Rhodosporidium NP11uloides (strain NP11) (Yeast) (RhodoNP11ula gracilis)	Arrestin/PY protein 1
g1331.t1	Scaffold_7	199334	200542	gi|472582647|gb|EMS20325.1|	M7WR24	Rhodosporidium NP11uloides (strain NP11) (Yeast) (RhodoNP11ula gracilis)	Arsenite-resistance protein 2	GO:0044424 GO:0046872	intracellular part;metal ion binding
g2267.t1	Scaffold_14	224604	225918	gi|472585598|gb|EMS23149.1|	M7XGZ8	Rhodosporidium NP11uloides (strain NP11) (Yeast) (RhodoNP11ula gracilis)	Arv1 protein	GO:0044763	single-organism cellular process
g1801.t1	Scaffold_25	5686	7615	gi|472587851|gb|EMS25347.1|	M7WXL1	Rhodosporidium NP11uloides (strain NP11) (Yeast) (RhodoNP11ula gracilis)	Aryl-alcohol dehydrogenase
g4026.t1	Scaffold_1	638659	642331	gi|472582996|gb|EMS20658.1|	M7XKH0	Rhodosporidium NP11uloides (strain NP11) (Yeast) (RhodoNP11ula gracilis)	Arylacetamide deacetylase	GO:0016787 GO:0008152	hydrolase activity;metabolic process
g113.t1	Scaffold_4	295754	296470	gi|472581892|gb|EMS19600.1|	M7WP13	Rhodosporidium NP11uloides (strain NP11) (Yeast) (RhodoNP11ula gracilis)	Arylacetamide deacetylase-like 2
g114.t1	Scaffold_4	296634	299964	gi|472581892|gb|EMS19600.1|	M7WP13	Rhodosporidium NP11uloides (strain NP11) (Yeast) (RhodoNP11ula gracilis)	Arylacetamide deacetylase-like 2	GO:0016787 GO:0008152	hydrolase activity;metabolic process
g871.t1	Scaffold_12	387930	389093	gi|472588008|gb|EMS25504.1|	M7XNK0	Rhodosporidium NP11uloides (strain NP11) (Yeast) (RhodoNP11ula gracilis)	Arylamine N-acetyltransferase	GO:0016407 GO:0008152 EC:2.3.1	acetyltransferase activity;metabolic process
g4561.t1	Scaffold_28	188132	189341	gi|342320461|gb|EGU12401.1|	G0SY07	Rhodosporidium NP11uloides (strain ATCC 204091 / IIP 30 / MTCC 1151) (Yeast) (RhodoNP11ula glutinis (strain ATCC 204091))	Arylamine N-acetyltransferase 1	GO:0016407 GO:0008152 EC:2.3.1	acetyltransferase activity;metabolic process
g2596.t1	Scaffold_11	577920	579440	gi|472583093|gb|EMS20747.1|	M7WJW0	Rhodosporidium NP11uloides (strain NP11) (Yeast) (RhodoNP11ula gracilis)	Arylesterase / paraoxonase	GO:0004064	arylesterase activity
g1121.t1	Scaffold_17	290953	293027	gi|472587666|gb|EMS25162.1|	M7WX16	Rhodosporidium NP11uloides (strain NP11) (Yeast) (RhodoNP11ula gracilis)	Arylsulfatase	GO:0004065 GO:0008081 GO:0008152	arylsulfatase activity;phosphoric diester hydrolase activity;metabolic process
g1711.t1	Scaffold_13	476626	477632	gi|472582523|gb|EMS20209.1|	M7X939	Rhodosporidium NP11uloides (strain NP11) (Yeast) (RhodoNP11ula gracilis)	ASF1-like histone chaperone	GO:0005634 GO:0006334 GO:0006355 GO:0016570 GO:0044763	nucleus;nucleosome assembly;regulation of transcription, DNA-templated;histone modification;single-organism cellular process
g2370.t1	Scaffold_35	7365	9254	gi|342320569|gb|EGU12509.1|	G0SXP6	Rhodosporidium NP11uloides (strain ATCC 204091 / IIP 30 / MTCC 1151) (Yeast) (RhodoNP11ula glutinis (strain ATCC 204091))	Asparagine synthase	GO:0005634 GO:0005829 GO:0004066 GO:0042803 GO:0006529 GO:0006541	nucleus;cytosol;asparagine synthase (glutamine-hydrolyzing) activity;protein homodimerization activity;asparagine biosynthetic process;glutamine metabolic process
g3361.t1	Scaffold_5	848946	851100	gi|342319657|gb|EGU11604.1|	G0T0A2	Rhodosporidium NP11uloides (strain ATCC 204091 / IIP 30 / MTCC 1151) (Yeast) (RhodoNP11ula glutinis (strain ATCC 204091))	Asparagine synthase	GO:0004066 GO:0006529	asparagine synthase (glutamine-hydrolyzing) activity;asparagine biosynthetic process
g107.t1	Scaffold_4	276647	278916	gi|472586898|gb|EMS24397.1|	M7WUY3	Rhodosporidium NP11uloides (strain NP11) (Yeast) (RhodoNP11ula gracilis)	Asparaginyl-trna synthetase	GO:0005737 GO:0003676 GO:0004816 GO:0005524 GO:0006421	cytoplasm;nucleic acid binding;asparagine-tRNA ligase activity;ATP binding;asparaginyl-tRNA aminoacylation
g1511.t1	Scaffold_7	790840	793541	gi|472584711|gb|EMS22297.1|	M7WP44	Rhodosporidium NP11uloides (strain NP11) (Yeast) (RhodoNP11ula gracilis)	Asparaginyl-trna synthetase	GO:0005737 GO:0003676 GO:0004815 GO:0005524 GO:0006422	cytoplasm;nucleic acid binding;aspartate-tRNA ligase activity;ATP binding;aspartyl-tRNA aminoacylation
g371.t1	Scaffold_3	71769	72725	gi|472585956|gb|EMS23498.1|	M7XTD9	Rhodosporidium NP11uloides (strain NP11) (Yeast) (RhodoNP11ula gracilis)	Aspartate aminotransferase	GO:0003824 GO:0030170 GO:0009058	catalytic activity;pyridoxal phosphate binding;biosynthetic process
g586.t1	Scaffold_3	750414	752157	gi|472586077|gb|EMS23619.1|	M7XIA6	Rhodosporidium NP11uloides (strain NP11) (Yeast) (RhodoNP11ula gracilis)	Aspartate aminotransferase	GO:0043231 GO:0044444 GO:0008483 GO:0030170 GO:0006082 GO:0009058	intracellular membrane-bounded organelle;cytoplasmic part;transaminase activity;pyridoxal phosphate binding;organic acid metabolic process;biosynthetic process
g5652.t1	Scaffold_2	616476	619043	gi|472588525|gb|EMS25997.1|	M7WZC3	Rhodosporidium NP11uloides (strain NP11) (Yeast) (RhodoNP11ula gracilis)	Aspartate aminotransferase (EC 2.6.1.1)	GO:0005739 GO:0005829 GO:0004069 GO:0030170 GO:0042802 GO:0080130 GO:0006532	mitochondrion;cytosol;L-aspartate:2-oxoglutarate aminotransferase activity;pyridoxal phosphate binding;identical protein binding;L-phenylalanine:2-oxoglutarate aminotransferase activity;aspartate biosynthetic process
g1365.t1	Scaffold_7	323439	325247	gi|342321008|gb|EGU12946.1|	G0SWM2	Rhodosporidium NP11uloides (strain ATCC 204091 / IIP 30 / MTCC 1151) (Yeast) (RhodoNP11ula glutinis (strain ATCC 204091))	Aspartate aminotransferase (EC 2.6.1.1)	GO:0005739 GO:0004069 GO:0030170 GO:0042802 GO:0080130 GO:0006533 GO:0009073	mitochondrion;L-aspartate:2-oxoglutarate aminotransferase activity;pyridoxal phosphate binding;identical protein binding;L-phenylalanine:2-oxoglutarate aminotransferase activity;aspartate catabolic process;aromatic amino acid family biosynthetic process
g1321.t1	Scaffold_7	168028	168488	gi|342320905|gb|EGU12843.1|	G0SWB9	Rhodosporidium NP11uloides (strain ATCC 204091 / IIP 30 / MTCC 1151) (Yeast) (RhodoNP11ula glutinis (strain ATCC 204091))	Aspartate ammonia lyase	GO:0005739 GO:0005829 GO:0045239 GO:0004333 GO:0006099 GO:0006106 GO:0006108 GO:0051262	mitochondrion;cytosol;tricarboxylic acid cycle enzyme complex;fumarate hydratase activity;tricarboxylic acid cycle;fumarate metabolic process;malate metabolic process;protein tetramerization
g1322.t1	Scaffold_7	168028	168488	gi|342320905|gb|EGU12843.1|	G0SWB9	Rhodosporidium NP11uloides (strain ATCC 204091 / IIP 30 / MTCC 1151) (Yeast) (RhodoNP11ula glutinis (strain ATCC 204091))	Aspartate ammonia lyase	GO:0005739 GO:0005829 GO:0045239 GO:0004333 GO:0006099 GO:0006106 GO:0006108 GO:0051262	mitochondrion;cytosol;tricarboxylic acid cycle enzyme complex;fumarate hydratase activity;tricarboxylic acid cycle;fumarate metabolic process;malate metabolic process;protein tetramerization
g3181.t1	Scaffold_5	247089	249412	gi|472585178|gb|EMS22744.1|	M7XFZ0	Rhodosporidium NP11uloides (strain NP11) (Yeast) (RhodoNP11ula gracilis)	Aspartate kinase	GO:0004072 GO:0016597 GO:0009088 GO:0009089 GO:0016310	aspartate kinase activity;amino acid binding;threonine biosynthetic process;lysine biosynthetic process via diaminopimelate;phosphorylation
g2534.t1	Scaffold_11	343951	345196	gi|472586224|gb|EMS23752.1|	M7WT77	Rhodosporidium NP11uloides (strain NP11) (Yeast) (RhodoNP11ula gracilis)	Aspartate-semialdehyde dehydrogenase	GO:0005634 GO:0005829 GO:0003942 GO:0004073 GO:0046983 GO:0050661 GO:0051287 GO:0006531 GO:0009086 GO:0009088 GO:0009089 GO:0009090 GO:0009097 GO:0055114	nucleus;cytosol;N-acetyl-gamma-glutamyl-phosphate reductase activity;aspartate-semialdehyde dehydrogenase activity;protein dimerization activity;NADP binding;NAD binding;aspartate metabolic process;methionine biosynthetic process;threonine biosynthetic process;lysine biosynthetic process via diaminopimelate;homoserine biosynthetic process;isoleucine biosynthetic process;oxidation-reduction process
g5100.t1	Scaffold_27	130839	132431	gi|342320837|gb|EGU12775.1|	G0SW51	Rhodosporidium NP11uloides (strain ATCC 204091 / IIP 30 / MTCC 1151) (Yeast) (RhodoNP11ula glutinis (strain ATCC 204091))	Aspartic protease	GO:0005576 GO:0004190 GO:0006508 EC:3.4.23	extracellular region;aspartic-type endopeptidase activity;proteolysis
g4284.t1	Scaffold_1	1435860	1437471	gi|472587188|gb|EMS24687.1|	M7WVS6	Rhodosporidium NP11uloides (strain NP11) (Yeast) (RhodoNP11ula gracilis)	Aspartic-type endopeptidase	GO:0004190 GO:0006508 EC:3.4.23	aspartic-type endopeptidase activity;proteolysis
g5878.t1	Scaffold_2	1312766	1314985	gi|472588602|gb|EMS26074.1|	M7XQ78	Rhodosporidium NP11uloides (strain NP11) (Yeast) (RhodoNP11ula gracilis)	Aspartic-type endopeptidase	GO:0004190 GO:0006508	aspartic-type endopeptidase activity;proteolysis
g5130.t1	Scaffold_27	252384	255129	gi|472585879|gb|EMS23421.1|	M7WZB0	Rhodosporidium NP11uloides (strain NP11) (Yeast) (RhodoNP11ula gracilis)	Aspartic-type endopeptidase	GO:0016020 GO:0004190 GO:0006508	membrane;aspartic-type endopeptidase activity;proteolysis
g1474.t1	Scaffold_7	658634	660281	gi|472582704|gb|EMS20382.1|	M7WIN1	Rhodosporidium NP11uloides (strain NP11) (Yeast) (RhodoNP11ula gracilis)	Aspartic-type endopeptidase	GO:0004190 GO:0006508	aspartic-type endopeptidase activity;proteolysis
g1567.t1	Scaffold_7	938529	940198	gi|472582704|gb|EMS20382.1|	M7WIN1	Rhodosporidium NP11uloides (strain NP11) (Yeast) (RhodoNP11ula gracilis)	Aspartic-type endopeptidase	GO:0004190 GO:0006508	aspartic-type endopeptidase activity;proteolysis
g3059.t1	Scaffold_8	721055	722855	gi|472586520|gb|EMS24039.1|	M7XJG3	Rhodosporidium NP11uloides (strain NP11) (Yeast) (RhodoNP11ula gracilis)	Aspartic-type endopeptidase	GO:0004190 GO:0006508	aspartic-type endopeptidase activity;proteolysis
g4014.t1	Scaffold_1	593852	597914	gi|472581069|gb|EMS18824.1|	M7X586	Rhodosporidium NP11uloides (strain NP11) (Yeast) (RhodoNP11ula gracilis)	Aspartyl aminopeptidase	GO:0043229 GO:0044444 GO:0004177 GO:0008237 GO:0008270 GO:0006508 EC:3.4.11	intracellular organelle;cytoplasmic part;aminopeptidase activity;metallopeptidase activity;zinc ion binding;proteolysis
g4760.t1	Scaffold_30	201867	203461	gi|472584952|gb|EMS22527.1|	M7WPQ4	Rhodosporidium NP11uloides (strain NP11) (Yeast) (RhodoNP11ula gracilis)	Aspartyl-tRNA synthetase	GO:0004812 GO:0097159 GO:1901363 EC:6.1.1	aminoacyl-tRNA ligase activity;organic cyclic compound binding;heterocyclic compound binding
g2532.t1	Scaffold_11	323799	324477	gi|472583172|gb|EMS20826.1|	M7WRZ3	Rhodosporidium NP11uloides (strain NP11) (Yeast) (RhodoNP11ula gracilis)	Aspartyl/glutamyl-tRNA(Asn/Gln) amidotransferase subunit B	GO:0016740 GO:0016884	transferase activity;carbon-nitrogen ligase activity, with glutamine as amido-N-donor
g3394.t1	Scaffold_5	948298	950437	gi|472581317|gb|EMS19061.1|	M7WLY2	Rhodosporidium NP11uloides (strain NP11) (Yeast) (RhodoNP11ula gracilis)	Asteroid-like protein
g1922.t1	Scaffold_24	59979	62999	gi|472582467|gb|EMS20153.1|	M7XJ01	Rhodosporidium NP11uloides (strain NP11) (Yeast) (RhodoNP11ula gracilis)	Atp binding domain containing protein
g5647.t1	Scaffold_2	595718	598580	gi|472588516|gb|EMS25988.1|	M7Y070	Rhodosporidium NP11uloides (strain NP11) (Yeast) (RhodoNP11ula gracilis)	ATP binding protein	GO:0006904	vesicle docking involved in exocytosis
g3050.t1	Scaffold_8	691839	692782	gi|472586615|gb|EMS24134.1|	M7XJT4	Rhodosporidium NP11uloides (strain NP11) (Yeast) (RhodoNP11ula gracilis)	ATP binding protein	GO:0000166	nucleotide binding
g3806.t1	Scaffold_21	210284	226459	gi|472582176|gb|EMS19872.1|	M7WHC9	Rhodosporidium NP11uloides (strain NP11) (Yeast) (RhodoNP11ula gracilis)	ATP citrate synthase	GO:0005737 GO:0016021 GO:0003878 GO:0004775 GO:0005524 GO:0016829 GO:0046872 GO:0048037 GO:0006085 GO:0006101 GO:0006629 GO:0044262 GO:0055085	cytoplasm;integral component of membrane;ATP citrate synthase activity;succinate-CoA ligase (ADP-forming) activity;ATP binding;lyase activity;metal ion binding;cofacNP11 binding;acetyl-CoA biosynthetic process;citrate metabolic process;lipid metabolic process;cellular carbohydrate metabolic process;transmembrane transport
g3807.t1	Scaffold_21	227679	231241	gi|472582176|gb|EMS19872.1|	M7WHC9	Rhodosporidium NP11uloides (strain NP11) (Yeast) (RhodoNP11ula gracilis)	ATP citrate synthase	GO:0005634 GO:0005829 GO:0003878 GO:0005524 GO:0016829 GO:0046872 GO:0048037 GO:0006085 GO:0006101 GO:0006629 GO:0044262	nucleus;cytosol;ATP citrate synthase activity;ATP binding;lyase activity;metal ion binding;cofacNP11 binding;acetyl-CoA biosynthetic process;citrate metabolic process;lipid metabolic process;cellular carbohydrate metabolic process
g4541.t1	Scaffold_28	130554	134495	gi|342320526|gb|EGU12466.1|	G0SXK3	Rhodosporidium NP11uloides (strain ATCC 204091 / IIP 30 / MTCC 1151) (Yeast) (RhodoNP11ula glutinis (strain ATCC 204091))	ATP dependent helicase	GO:0005737 GO:0003677 GO:0004386 GO:0005524 GO:0008270 GO:0000184	cytoplasm;DNA binding;helicase activity;ATP binding;zinc ion binding;nuclear-transcribed mRNA catabolic process, nonsense-mediated decay
g1090.t1	Scaffold_17	204235	205619	gi|472585326|gb|EMS22880.1|	M7WYE8	Rhodosporidium NP11uloides (strain NP11) (Yeast) (RhodoNP11ula gracilis)	ATP phosphoribosyltransferase	GO:0005737 GO:0000287 GO:0003879 GO:0000105	cytoplasm;magnesium ion binding;ATP phosphoribosyltransferase activity;histidine biosynthetic process
g5354.t1	Scaffold_22	238528	239812	gi|472586753|gb|EMS24272.1|	M7WUL9	Rhodosporidium NP11uloides (strain NP11) (Yeast) (RhodoNP11ula gracilis)	ATP synthase mitochondrial F1 complex assembly facNP11 1	GO:0005739 GO:0006461	mitochondrion;protein complex assembly
g765.t1	Scaffold_12	49868	51164	gi|472587687|gb|EMS25183.1|	M7XY18	Rhodosporidium NP11uloides (strain NP11) (Yeast) (RhodoNP11ula gracilis)	ATP synthase mitochondrial f1 complex assembly facNP11 2	GO:0043461	proton-transporting ATP synthase complex assembly
g5306.t1	Scaffold_22	69607	70245	gi|472581703|gb|EMS19426.1|	M7WMX7	Rhodosporidium NP11uloides (strain NP11) (Yeast) (RhodoNP11ula gracilis)	ATP synthase oligomycin sensitivity conferral	GO:0005737 GO:0044425 GO:0046933 GO:0015986	cytoplasm;membrane part;proton-transporting ATP synthase activity, rotational mechanism;ATP synthesis coupled proton transport
g859.t1	Scaffold_12	344667	347135	gi|472587981|gb|EMS25477.1|	M7WXX4	Rhodosporidium NP11uloides (strain NP11) (Yeast) (RhodoNP11ula gracilis)	ATP synthase subunit beta (EC 3.6.3.14)	GO:0005754 GO:0005524 GO:0046933 GO:0046961 GO:0015031 GO:0015986 GO:0015991	mitochondrial proton-transporting ATP synthase, catalytic core;ATP binding;proton-transporting ATP synthase activity, rotational mechanism;proton-transporting ATPase activity, rotational mechanism;protein transport;ATP synthesis coupled proton transport;ATP hydrolysis coupled proton transport
g2881.t1	Scaffold_8	137991	139392	gi|472586525|gb|EMS24044.1|	M7XJG9	Rhodosporidium NP11uloides (strain NP11) (Yeast) (RhodoNP11ula gracilis)	ATP synthase subunit gamma	GO:0005739 GO:0045261 GO:0046933 GO:0046961 GO:0015986	mitochondrion;proton-transporting ATP synthase complex, catalytic core F(1);proton-transporting ATP synthase activity, rotational mechanism;proton-transporting ATPase activity, rotational mechanism;ATP synthesis coupled proton transport
g1264.t1	Scaffold_16	319518	326086	gi|472584524|gb|EMS22110.1|	M7WW80	Rhodosporidium NP11uloides (strain NP11) (Yeast) (RhodoNP11ula gracilis)	ATP-binding cassette transporter	GO:0016021 GO:0005524 GO:0042626 GO:0055085	integral component of membrane;ATP binding;ATPase activity, coupled to transmembrane movement of substances;transmembrane transport
g143.t1	Scaffold_4	396146	405611	gi|472586920|gb|EMS24419.1|	M7XKL2	Rhodosporidium NP11uloides (strain NP11) (Yeast) (RhodoNP11ula gracilis)	ATP-binding cassette transporter	GO:0016021 GO:0005515 GO:0005524 GO:0042626 GO:0055085	integral component of membrane;protein binding;ATP binding;ATPase activity, coupled to transmembrane movement of substances;transmembrane transport
g5292.t1	Scaffold_22	21432	23943	gi|472586499|gb|EMS24018.1|	M7XUU6	Rhodosporidium NP11uloides (strain NP11) (Yeast) (RhodoNP11ula gracilis)	ATP-binding cassette, sub-family E, member 1	GO:0005634 GO:0022626 GO:0003743 GO:0005506 GO:0005524 GO:0016887 GO:0051536 GO:0000054 GO:0006413 GO:0006415 GO:0032790 GO:0034599 GO:0042273 GO:0045727	nucleus;cytosolic ribosome;translation initiation facNP11 activity;iron ion binding;ATP binding;ATPase activity;iron-sulfur cluster binding;ribosomal subunit export from nucleus;translational initiation;translational termination;ribosome disassembly;cellular response to oxidative stress;ribosomal large subunit biogenesis;positive regulation of translation
g537.t1	Scaffold_3	610755	612947	gi|472584314|gb|EMS21908.1|	M7XNZ4	Rhodosporidium NP11uloides (strain NP11) (Yeast) (RhodoNP11ula gracilis)	ATP-binding cassette, sub-family F, member 2	GO:0005829 GO:0005524 GO:0016887	cytosol;ATP binding;ATPase activity
g4655.t1	Scaffold_20	213072	221702	gi|472584894|gb|EMS22469.1|	M7XF55	Rhodosporidium NP11uloides (strain NP11) (Yeast) (RhodoNP11ula gracilis)	ATP-binding cassette, subfamily B (MDR/TAP), member 1	GO:0016021 GO:0044464 GO:0005524 GO:0042626 GO:0055085	integral component of membrane;cell part;ATP binding;ATPase activity, coupled to transmembrane movement of substances;transmembrane transport
g3569.t1	Scaffold_6	374358	380473	gi|472582126|gb|EMS19828.1|	M7XI63	Rhodosporidium NP11uloides (strain NP11) (Yeast) (RhodoNP11ula gracilis)	ATP-binding cassette, subfamily G (WHITE), member 2	GO:0016020 GO:0005524 GO:0016887	membrane;ATP binding;ATPase activity
g2712.t1	Scaffold_18	368505	370333	gi|472580969|gb|EMS18730.1|	M7WLL9	Rhodosporidium NP11uloides (strain NP11) (Yeast) (RhodoNP11ula gracilis)	ATP-dependent (S)-NAD(P)H-hydrate dehydratase (EC 4.2.1.93) (ATP-dependent NAD(P)HX dehydratase)	GO:0005737 GO:0016301 GO:0047453 GO:0052855 GO:0016310 GO:0046496 EC:4.2.1	cytoplasm;kinase activity;ATP-dependent NAD(P)H-hydrate dehydratase activity;ADP-dependent NAD(P)H-hydrate dehydratase activity;phosphorylation;nicotinamide nucleotide metabolic process
g5666.t1	Scaffold_2	648886	652256	gi|472588594|gb|EMS26066.1|	M7X6S3	Rhodosporidium NP11uloides (strain NP11) (Yeast) (RhodoNP11ula gracilis)	ATP-dependent 6-phosphofructokinase (ATP-PFK) (Phosphofructokinase) (EC 2.7.1.11) (Phosphohexokinase)	GO:0005945 GO:0003872 GO:0005524 GO:0046872 GO:0006002 GO:0061615	6-phosphofructokinase complex;6-phosphofructokinase activity;ATP binding;metal ion binding;fructose 6-phosphate metabolic process;glycolytic process through fructose-6-phosphate
g1934.t1	Scaffold_24	119415	122140	gi|472582450|gb|EMS20136.1|	M7WQ05	Rhodosporidium NP11uloides (strain NP11) (Yeast) (RhodoNP11ula gracilis)	ATP-dependent DNA helicase	GO:0003676 GO:0005524 GO:0008026	nucleic acid binding;ATP binding;ATP-dependent helicase activity
g4900.t1	Scaffold_9	152055	156452	gi|472581126|gb|EMS18875.1|	M7WM09	Rhodosporidium NP11uloides (strain NP11) (Yeast) (RhodoNP11ula gracilis)	ATP-dependent DNA helicase	GO:0005524 GO:0016787	ATP binding;hydrolase activity
g2890.t1	Scaffold_8	165284	168782	gi|472586683|gb|EMS24202.1|	M7WUE2	Rhodosporidium NP11uloides (strain NP11) (Yeast) (RhodoNP11ula gracilis)	ATP-dependent DNA helicase (EC 3.6.4.12)	GO:0043229 GO:0003678 GO:0005524 GO:0000723 GO:0006281 GO:0006310 GO:0032392	intracellular organelle;DNA helicase activity;ATP binding;telomere maintenance;DNA repair;DNA recombination;DNA geometric change
g2871.t1	Scaffold_8	110940	113993	gi|472586491|gb|EMS24010.1|	M7X1L8	Rhodosporidium NP11uloides (strain NP11) (Yeast) (RhodoNP11ula gracilis)	ATP-dependent DNA helicase 2 subunit 1	GO:0043564 GO:0003684 GO:0004003 GO:0042162 GO:0000723 GO:0006303	Ku7:Ku8 complex;damaged DNA binding;ATP-dependent DNA helicase activity;telomeric DNA binding;telomere maintenance;double-strand break repair via nonhomologous end joining
g5773.t1	Scaffold_2	982572	988297	gi|472588298|gb|EMS25770.1|	M7X6U0	Rhodosporidium NP11uloides (strain NP11) (Yeast) (RhodoNP11ula gracilis)	ATP-dependent DNA helicase 2 subunit 2	GO:0005634 GO:0005737 GO:0003677 GO:0004003 GO:0008113 GO:0006303 GO:0006979 GO:0016043 GO:0030091 GO:0055114 EC:1.8.4	nucleus;cytoplasm;DNA binding;ATP-dependent DNA helicase activity;peptide-methionine (S)-S-oxide reductase activity;double-strand break repair via nonhomologous end joining;response to oxidative stress;cellular component organization;protein repair;oxidation-reduction process
g5311.t1	Scaffold_22	83780	89495	gi|472586536|gb|EMS24055.1|	M7X1R1	Rhodosporidium NP11uloides (strain NP11) (Yeast) (RhodoNP11ula gracilis)	ATP-dependent DNA helicase Hrp3	GO:0031981 GO:0032991 GO:0003677 GO:0004386 GO:0005524 GO:0006351 GO:0010605 GO:0019219 GO:0031324 GO:1905268 GO:2000112	nuclear lumen;macromolecular complex;DNA binding;helicase activity;ATP binding;transcription, DNA-templated;negative regulation of macromolecule metabolic process;regulation of nucleobase-containing compound metabolic process;negative regulation of cellular metabolic process;negative regulation of chromatin organization;regulation of cellular macromolecule biosynthetic process
g3477.t1	Scaffold_6	74667	77507	gi|472584174|gb|EMS21780.1|	M7WVB2	Rhodosporidium NP11uloides (strain NP11) (Yeast) (RhodoNP11ula gracilis)	ATP-dependent DNA helicase MPH1	GO:0003676 GO:0005524 GO:0008026	nucleic acid binding;ATP binding;ATP-dependent helicase activity
g311.t1	Scaffold_4	950502	953422	gi|472581490|gb|EMS19224.1|	M7X6D4	Rhodosporidium NP11uloides (strain NP11) (Yeast) (RhodoNP11ula gracilis)	ATP-dependent DNA helicase PIF1 (EC 3.6.4.12) (DNA repair and recombination helicase PIF1)	GO:0043231 GO:0000166 GO:0003678 GO:0000723 GO:0006281 GO:0032392 GO:2000279	intracellular membrane-bounded organelle;nucleotide binding;DNA helicase activity;telomere maintenance;DNA repair;DNA geometric change;negative regulation of DNA biosynthetic process
g3046.t1	Scaffold_8	682947	685873	gi|472586619|gb|EMS24138.1|	M7XV66	Rhodosporidium NP11uloides (strain NP11) (Yeast) (RhodoNP11ula gracilis)	ATP-dependent helicase	GO:0003676 GO:0005524 GO:0008026 GO:0006310	nucleic acid binding;ATP binding;ATP-dependent helicase activity;DNA recombination
g3177.t1	Scaffold_5	227331	237185	gi|472585019|gb|EMS22585.1|	M7WXJ2	Rhodosporidium NP11uloides (strain NP11) (Yeast) (RhodoNP11ula gracilis)	ATP-dependent helicase STH1/SNF2	GO:0005634 GO:0003677 GO:0004386 GO:0005524 GO:0008318 GO:0042393 GO:0006355 GO:0018342	nucleus;DNA binding;helicase activity;ATP binding;protein prenyltransferase activity;histone binding;regulation of transcription, DNA-templated;protein prenylation
g800.t1	Scaffold_12	168579	171429	gi|472587738|gb|EMS25234.1|	M7XMX4	Rhodosporidium NP11uloides (strain NP11) (Yeast) (RhodoNP11ula gracilis)	ATP-dependent metalloendopeptidase	GO:0005743 GO:0044425 GO:0004222 GO:0005524 GO:0017111 GO:0006508 GO:0007005 GO:0044699 EC:3.4.24	mitochondrial inner membrane;membrane part;metalloendopeptidase activity;ATP binding;nucleoside-triphosphatase activity;proteolysis;mitochondrion organization;single-organism process
g1126.t1	Scaffold_17	310310	313567	gi|472582265|gb|EMS19961.1|	M7WPG3	Rhodosporidium NP11uloides (strain NP11) (Yeast) (RhodoNP11ula gracilis)	ATP-dependent peptidase	GO:0004176 GO:0005515 GO:0008270 GO:0006508	ATP-dependent peptidase activity;protein binding;zinc ion binding;proteolysis
g1468.t1	Scaffold_7	642064	644426	gi|472580915|gb|EMS18682.1|	M7WE37	Rhodosporidium NP11uloides (strain NP11) (Yeast) (RhodoNP11ula gracilis)	ATP-dependent RNA helicase	GO:0003676 GO:0005524 GO:0008026	nucleic acid binding;ATP binding;ATP-dependent helicase activity
g5297.t1	Scaffold_22	39290	45996	gi|472586496|gb|EMS24015.1|	M7X1M2	Rhodosporidium NP11uloides (strain NP11) (Yeast) (RhodoNP11ula gracilis)	ATP-dependent rna helicase dbp10	GO:0005634 GO:0016020 GO:0044432 GO:0003723 GO:0004004 GO:0005524 GO:0016831 GO:0030170 GO:0007154 GO:0016070 GO:0019752 GO:0022613 GO:0051716	nucleus;membrane;endoplasmic reticulum part;RNA binding;ATP-dependent RNA helicase activity;ATP binding;carboxy-lyase activity;pyridoxal phosphate binding;cell communication;RNA metabolic process;carboxylic acid metabolic process;ribonucleoprotein complex biogenesis;cellular response to stimulus
g2259.t1	Scaffold_14	195532	199484	gi|472585569|gb|EMS23120.1|	M7WZ54	Rhodosporidium NP11uloides (strain NP11) (Yeast) (RhodoNP11ula gracilis)	ATP-dependent rna helicase dbp2	GO:0005730 GO:0005739 GO:0005829 GO:0003676 GO:0004004 GO:0005524 GO:0000184 GO:0006364 GO:0010501 GO:0071042 GO:1990120	nucleolus;mitochondrion;cytosol;nucleic acid binding;ATP-dependent RNA helicase activity;ATP binding;nuclear-transcribed mRNA catabolic process, nonsense-mediated decay;rRNA processing;RNA secondary structure unwinding;nuclear polyadenylation-dependent mRNA catabolic process;messenger ribonucleoprotein complex assembly
g159.t1	Scaffold_4	461242	464442	gi|472583596|gb|EMS21229.1|	M7XBV3	Rhodosporidium NP11uloides (strain NP11) (Yeast) (RhodoNP11ula gracilis)	ATP-dependent rna helicase dbp4	GO:0005737 GO:0003723 GO:0005524 GO:0008026 GO:0008186	cytoplasm;RNA binding;ATP binding;ATP-dependent helicase activity;RNA-dependent ATPase activity
g4129.t1	Scaffold_1	939430	941642	gi|472587000|gb|EMS24499.1|	M7XKT9	Rhodosporidium NP11uloides (strain NP11) (Yeast) (RhodoNP11ula gracilis)	ATP-dependent rna helicase dbp5	GO:0003676 GO:0005524 GO:0008026	nucleic acid binding;ATP binding;ATP-dependent helicase activity
g1269.t1	Scaffold_16	356804	361395	gi|472584559|gb|EMS22145.1|	M7WWB8	Rhodosporidium NP11uloides (strain NP11) (Yeast) (RhodoNP11ula gracilis)	ATP-dependent rna helicase dbp7	GO:0005623 GO:0003676 GO:0005524 GO:0008026 GO:0045454	cell;nucleic acid binding;ATP binding;ATP-dependent helicase activity;cell redox homeostasis
g277.t1	Scaffold_4	817746	820057	gi|472580676|gb|EMS18460.1|	M7WKU8	Rhodosporidium NP11uloides (strain NP11) (Yeast) (RhodoNP11ula gracilis)	ATP-dependent rna helicase dbp9	GO:0003676 GO:0005524 GO:0008026	nucleic acid binding;ATP binding;ATP-dependent helicase activity
g5547.t1	Scaffold_2	196810	199728	gi|472588695|gb|EMS26167.1|	M7WZU9	Rhodosporidium NP11uloides (strain NP11) (Yeast) (RhodoNP11ula gracilis)	ATP-dependent RNA helicase DDX41	GO:0071013 GO:0003676 GO:0004004 GO:0005524 GO:0008270 GO:0010501	catalytic step 2 spliceosome;nucleic acid binding;ATP-dependent RNA helicase activity;ATP binding;zinc ion binding;RNA secondary structure unwinding
g4168.t1	Scaffold_1	1088536	1090000	gi|472587063|gb|EMS24562.1|	M7WVD8	Rhodosporidium NP11uloides (strain NP11) (Yeast) (RhodoNP11ula gracilis)	ATP-dependent rna helicase ded1	GO:0005829 GO:0036464 GO:0003743 GO:0004004 GO:0005524 GO:0002183 GO:0007059 GO:0010468 GO:0010501	cytosol;cytoplasmic ribonucleoprotein granule;translation initiation facNP11 activity;ATP-dependent RNA helicase activity;ATP binding;cytoplasmic translational initiation;chromosome segregation;regulation of gene expression;RNA secondary structure unwinding
g4599.t1	Scaffold_20	43356	45086	gi|472584868|gb|EMS22443.1|	M7XQG0	Rhodosporidium NP11uloides (strain NP11) (Yeast) (RhodoNP11ula gracilis)	ATP-dependent rna helicase dhh1	GO:0000932 GO:0003743 GO:0005524 GO:0008026 GO:0006397 GO:0006413 GO:0006417 GO:0051028	cytoplasmic mRNA processing body;translation initiation facNP11 activity;ATP binding;ATP-dependent helicase activity;mRNA processing;translational initiation;regulation of translation;mRNA transport
g5645.t1	Scaffold_2	579157	592092	gi|472588573|gb|EMS26045.1|	M7X7H4	Rhodosporidium NP11uloides (strain NP11) (Yeast) (RhodoNP11ula gracilis)	ATP-dependent RNA helicase DHX36	GO:0016021 GO:0003676 GO:0005524 GO:0008026 GO:0055085	integral component of membrane;nucleic acid binding;ATP binding;ATP-dependent helicase activity;transmembrane transport
g2201.t1	Scaffold_14	5435	8463	gi|472585506|gb|EMS23057.1|	M7WR70	Rhodosporidium NP11uloides (strain NP11) (Yeast) (RhodoNP11ula gracilis)	ATP-dependent rna helicase dhx8	GO:0044428 GO:0003676 GO:0003724 GO:0005524 GO:0008026 GO:0006396 EC:2.7.7	nuclear part;nucleic acid binding;RNA helicase activity;ATP binding;ATP-dependent helicase activity;RNA processing
g3687.t1	Scaffold_6	733140	737500	gi|472582078|gb|EMS19780.1|	M7WPK7	Rhodosporidium NP11uloides (strain NP11) (Yeast) (RhodoNP11ula gracilis)	ATP-dependent rna helicase dhx8	GO:0005681 GO:0005737 GO:0004004 GO:0005524 GO:0044822 GO:0000398	spliceosomal complex;cytoplasm;ATP-dependent RNA helicase activity;ATP binding;poly(A) RNA binding;mRNA splicing, via spliceosome
g3632.t1	Scaffold_6	575773	583816	gi|472584253|gb|EMS21859.1|	M7XDH7	Rhodosporidium NP11uloides (strain NP11) (Yeast) (RhodoNP11ula gracilis)	ATP-dependent rna helicase dob1	GO:0005730 GO:0016021 GO:0031499 GO:0004348 GO:0005524 GO:0008143 GO:0034459 GO:0000467 GO:0006665 GO:0034475 GO:0034476 GO:0043629 GO:0071035 GO:0071038 GO:0071042 GO:0071049 GO:0071051	nucleolus;integral component of membrane;TRAMP complex;glucosylceramidase activity;ATP binding;poly(A) binding;ATP-dependent 3'-5' RNA helicase activity;exonucleolytic trimming to generate mature 3'-end of 5.8S rRNA from tricistronic rRNA transcript (SSU-rRNA, 5.8S rRNA, LSU-rRNA);sphingolipid metabolic process;U4 snRNA 3'-end processing;U5 snRNA 3'-end processing;ncRNA polyadenylation;nuclear po…
g4311.t1	Scaffold_1	1518687	1521483	gi|472587124|gb|EMS24623.1|	M7XWJ1	Rhodosporidium NP11uloides (strain NP11) (Yeast) (RhodoNP11ula gracilis)	ATP-dependent rna helicase drs1	GO:0003676 GO:0005524 GO:0008026	nucleic acid binding;ATP binding;ATP-dependent helicase activity
g2057.t1	Scaffold_10	93699	94585	gi|475670672|gb|EMT68025.1|	N1S0I2	Fusarium oxysporum f. sp. cubense (strain race 4) (Panama disease fungus)	ATP-dependent RNA helicase FAL1	GO:0044424 GO:0003676 GO:0004386 GO:0005524	intracellular part;nucleic acid binding;helicase activity;ATP binding
g671.t1	Scaffold_3	1012456	1014821	gi|472584442|gb|EMS22036.1|	M7WVB4	Rhodosporidium NP11uloides (strain NP11) (Yeast) (RhodoNP11ula gracilis)	ATP-dependent rna helicase has1	GO:0005635 GO:0005730 GO:0030687 GO:0003723 GO:0004004 GO:0005524 GO:0000462 GO:0000463 GO:0010501 GO:1990417	nuclear envelope;nucleolus;preribosome, large subunit precursor;RNA binding;ATP-dependent RNA helicase activity;ATP binding;maturation of SSU-rRNA from tricistronic rRNA transcript (SSU-rRNA, 5.8S rRNA, LSU-rRNA);maturation of LSU-rRNA from tricistronic rRNA transcript (SSU-rRNA, 5.8S rRNA, LSU-rRNA);RNA secondary structure unwinding;snoRNA release from pre-rRNA
g5023.t1	Scaffold_9	564243	565305	gi|472581801|gb|EMS19516.1|	M7WN66	Rhodosporidium NP11uloides (strain NP11) (Yeast) (RhodoNP11ula gracilis)	ATP-dependent rna helicase rok1	GO:0003676 GO:0005524 GO:0008026 GO:0008186 GO:0000462 GO:0000479	nucleic acid binding;ATP binding;ATP-dependent helicase activity;RNA-dependent ATPase activity;maturation of SSU-rRNA from tricistronic rRNA transcript (SSU-rRNA, 5.8S rRNA, LSU-rRNA);endonucleolytic cleavage of tricistronic rRNA transcript (SSU-rRNA, 5.8S rRNA, LSU-rRNA)
g2529.t1	Scaffold_11	313293	316268	gi|472583176|gb|EMS20830.1|	M7WSH7	Rhodosporidium NP11uloides (strain NP11) (Yeast) (RhodoNP11ula gracilis)	ATP-dependent rna helicase sub2	GO:0000346 GO:0000781 GO:0005681 GO:0003723 GO:0004004 GO:0005524 GO:0000398 GO:0006283 GO:0006348 GO:0006368 GO:0006406 GO:0010501 GO:0031124	transcription export complex;chromosome, telomeric region;spliceosomal complex;RNA binding;ATP-dependent RNA helicase activity;ATP binding;mRNA splicing, via spliceosome;transcription-coupled nucleotide-excision repair;chromatin silencing at telomere;transcription elongation from RNA polymerase II promoter;mRNA export from nucleus;RNA secondary structure unwinding;mRNA 3'-end processing
g4312.t1	Scaffold_1	1522608	1524964	gi|472587123|gb|EMS24622.1|	M7WVK0	Rhodosporidium NP11uloides (strain NP11) (Yeast) (RhodoNP11ula gracilis)	ATP-dependent rna helicase suv3	GO:0003676 GO:0004386 GO:0005524 GO:0016070	nucleic acid binding;helicase activity;ATP binding;RNA metabolic process
g4587.t1	Scaffold_28	279388	281094	gi|472587796|gb|EMS25292.1|	M7WXF3	Rhodosporidium NP11uloides (strain NP11) (Yeast) (RhodoNP11ula gracilis)	ATP-dependent RNA helicase, EIF4A3	GO:0005730 GO:0005829 GO:0071013 GO:0003723 GO:0004004 GO:0005524 GO:0006364 GO:0008380 GO:0010468 GO:0010501	nucleolus;cytosol;catalytic step 2 spliceosome;RNA binding;ATP-dependent RNA helicase activity;ATP binding;rRNA processing;RNA splicing;regulation of gene expression;RNA secondary structure unwinding
g2136.t1	Scaffold_10	357737	359693	gi|472583684|gb|EMS21308.1|	M7XMC5	Rhodosporidium NP11uloides (strain NP11) (Yeast) (RhodoNP11ula gracilis)	ATP-dependent rrna helicase rrp3	GO:0005634 GO:0005829 GO:0003676 GO:0004004 GO:0005524 GO:0000462 GO:0010501	nucleus;cytosol;nucleic acid binding;ATP-dependent RNA helicase activity;ATP binding;maturation of SSU-rRNA from tricistronic rRNA transcript (SSU-rRNA, 5.8S rRNA, LSU-rRNA);RNA secondary structure unwinding
g3287.t1	Scaffold_5	592222	594391	gi|472581229|gb|EMS18973.1|	M7XFQ9	Rhodosporidium NP11uloides (strain NP11) (Yeast) (RhodoNP11ula gracilis)	ATP-dependent rrna helicase rrp3	GO:0044424 GO:0003676 GO:0004004 GO:0005524 GO:0010501 GO:0042254	intracellular part;nucleic acid binding;ATP-dependent RNA helicase activity;ATP binding;RNA secondary structure unwinding;ribosome biogenesis
g5313.t1	Scaffold_22	92876	94181	gi|472586534|gb|EMS24053.1|	M7XUX8	Rhodosporidium NP11uloides (strain NP11) (Yeast) (RhodoNP11ula gracilis)	ATP-synthase delta chain	GO:0005756 GO:0046933 GO:0046961 GO:0015986	mitochondrial proton-transporting ATP synthase, central stalk;proton-transporting ATP synthase activity, rotational mechanism;proton-transporting ATPase activity, rotational mechanism;ATP synthesis coupled proton transport
g2808.t1	Scaffold_26	262179	263550	gi|472586427|gb|EMS23955.1|	M7X1H4	Rhodosporidium NP11uloides (strain NP11) (Yeast) (RhodoNP11ula gracilis)	ATP(GTP)-binding protein Fet5	GO:0005634 GO:0005829 GO:0016021 GO:0005525 GO:0016787 GO:0044376 GO:1990022	nucleus;cytosol;integral component of membrane;GTP binding;hydrolase activity;RNA polymerase II complex import to nucleus;RNA polymerase III complex localization to nucleus
g3270.t1	Scaffold_5	546838	548570	gi|472585131|gb|EMS22697.1|	M7WQ95	Rhodosporidium NP11uloides (strain NP11) (Yeast) (RhodoNP11ula gracilis)	ATPase GET3 (EC 3.6.-.-) (Arsenical pump-driving ATPase) (Arsenite-stimulated ATPase) (Golgi to ER traffic protein 3) (Guided entry of tail-anchored proteins 3)	GO:0005783 GO:0016021 GO:0005524 GO:0016887 GO:0046872 GO:0006810 GO:0045048	endoplasmic reticulum;integral component of membrane;ATP binding;ATPase activity;metal ion binding;transport;protein insertion into ER membrane
g3759.t1	Scaffold_21	50372	52531	gi|472585383|gb|EMS22937.1|	M7WQV7	Rhodosporidium NP11uloides (strain NP11) (Yeast) (RhodoNP11ula gracilis)	ATPase, AAA-type domain containing protein	GO:0005634 GO:0016021 GO:0005524 GO:0008568 GO:0031122	nucleus;integral component of membrane;ATP binding;microtubule-severing ATPase activity;cytoplasmic microtubule organization
g4449.t1	Scaffold_1	1994655	1999517	gi|472587373|gb|EMS24872.1|	M7WWA2	Rhodosporidium NP11uloides (strain NP11) (Yeast) (RhodoNP11ula gracilis)	ATPase, AFG1-like protein	GO:0005524	ATP binding
g5777.t1	Scaffold_2	995769	996566	gi|472588278|gb|EMS25750.1|	M7X6S6	Rhodosporidium NP11uloides (strain NP11) (Yeast) (RhodoNP11ula gracilis)	ATPase, F0 complex, subunit E, mitochondrial	GO:0000276 GO:0015078 GO:0015986	mitochondrial proton-transporting ATP synthase complex, coupling facNP11 F(o);hydrogen ion transmembrane transporter activity;ATP synthesis coupled proton transport
g188.t1	Scaffold_4	538899	542176	gi|342319370|gb|EGU11319.1|	G0T120	Rhodosporidium NP11uloides (strain ATCC 204091 / IIP 30 / MTCC 1151) (Yeast) (RhodoNP11ula glutinis (strain ATCC 204091))	Atypical/PIKK/PI3K protein kinase	GO:0005622 GO:0005515 GO:0005524 GO:0016303 GO:0036092 GO:0046854 GO:0048015	intracellular;protein binding;ATP binding;1-phosphatidylinositol-3-kinase activity;phosphatidylinositol-3-phosphate biosynthetic process;phosphatidylinositol phosphorylation;phosphatidylinositol-mediated signaling
g1107.t1	Scaffold_17	252162	254496	gi|472585273|gb|EMS22827.1|	M7WQM4	Rhodosporidium NP11uloides (strain NP11) (Yeast) (RhodoNP11ula gracilis)	Aurora kinase	GO:0000778 GO:0005828 GO:0031616 GO:0032133 GO:1990023 GO:0005524 GO:0035174 GO:0000281 GO:0007034 GO:0007052 GO:0007094 GO:0008608 GO:0032465 GO:0034501 GO:0034503 GO:0044774 GO:0045143 GO:0045144 GO:0051228 GO:0090232 GO:0098783 GO:1901673 GO:1901925 GO:2000775	condensed nuclear chromosome kinetochore;kinetochore microtubule;spindle pole centrosome;chromosome passenger complex;mitotic spindle midzone;ATP binding;histone serine kinase activity;mitotic cytokinesis;vacuolar transport;mitotic spindle organization;mitotic spindle assembly checkpoint;attachment of spindle microtubules to kinetochore;regulation of cytokinesis;protein localization to kinetochor…
g3916.t1	Scaffold_1	264707	266824	gi|472581039|gb|EMS18794.1|	M7X568	Rhodosporidium NP11uloides (strain NP11) (Yeast) (RhodoNP11ula gracilis)	Autophagic serine protease Alp2	GO:0004252 GO:0042802 GO:0006508 GO:0043086	serine-type endopeptidase activity;identical protein binding;proteolysis;negative regulation of catalytic activity
g3410.t1	Scaffold_5	1004046	1005397	gi|472580550|gb|EMS18342.1|	M7WD77	Rhodosporidium NP11uloides (strain NP11) (Yeast) (RhodoNP11ula gracilis)	Autophagy protein 5	GO:0000407 GO:0016020 GO:0006810 GO:0006914	pre-autophagosomal structure;membrane;transport;autophagy
g2075.t1	Scaffold_10	157186	157966	gi|472580505|gb|EMS18301.1|	M7WJU4	Rhodosporidium NP11uloides (strain NP11) (Yeast) (RhodoNP11ula gracilis)	Autophagy-related protein	GO:0000329 GO:0000421 GO:0033110 GO:0034045 GO:0006914 GO:0006995 GO:0015031	fungal-type vacuole membrane;autophagosome membrane;Cvt vesicle membrane;pre-autophagosomal structure membrane;autophagy;cellular response to nitrogen starvation;protein transport
g2782.t1	Scaffold_26	186710	188994	gi|472586406|gb|EMS23934.1|	M7XJ60	Rhodosporidium NP11uloides (strain NP11) (Yeast) (RhodoNP11ula gracilis)	Autophagy-related protein	GO:0016020	membrane
g4809.t1	Scaffold_29	103205	109889	gi|472584998|gb|EMS22573.1|	M7XQS3	Rhodosporidium NP11uloides (strain NP11) (Yeast) (RhodoNP11ula gracilis)	Autophagy-related protein 11
g2572.t1	Scaffold_11	484451	488250	gi|472583113|gb|EMS20767.1|	M7WJX5	Rhodosporidium NP11uloides (strain NP11) (Yeast) (RhodoNP11ula gracilis)	Autophagy-related protein 13	GO:0006810 GO:0006914 GO:0008104	transport;autophagy;protein localization
g2082.t1	Scaffold_10	186693	198172	gi|342319799|gb|EGU11745.1|	G0SZP0	Rhodosporidium NP11uloides (strain ATCC 204091 / IIP 30 / MTCC 1151) (Yeast) (RhodoNP11ula glutinis (strain ATCC 204091))	Autophagy-related protein 2	GO:0006914	autophagy
g5457.t1	Scaffold_15	255820	260298	gi|472583960|gb|EMS21576.1|	M7WU23	Rhodosporidium NP11uloides (strain NP11) (Yeast) (RhodoNP11ula gracilis)	Autophagy-related protein 3	GO:0005737 GO:0015031 GO:0016043 GO:0044804	cytoplasm;protein transport;cellular component organization;nucleophagy
g2985.t1	Scaffold_8	463640	466383	gi|472586832|gb|EMS24351.1|	M7X215	Rhodosporidium NP11uloides (strain NP11) (Yeast) (RhodoNP11ula gracilis)	Autophagy-related protein 6	GO:0005737 GO:0006914	cytoplasm;autophagy
g355.t1	Scaffold_3	19474	21347	gi|472584768|gb|EMS22343.1|	M7XQ65	Rhodosporidium NP11uloides (strain NP11) (Yeast) (RhodoNP11ula gracilis)	Autophagy-related protein 7	GO:0043227 GO:0043229 GO:0044444 GO:0008641 GO:0006914 GO:0019538	membrane-bounded organelle;intracellular organelle;cytoplasmic part;small protein activating enzyme activity;autophagy;protein metabolic process
g4953.t1	Scaffold_9	344177	347411	gi|472580579|gb|EMS18368.1|	M7XE34	Rhodosporidium NP11uloides (strain NP11) (Yeast) (RhodoNP11ula gracilis)	Autophagy-related protein 9	GO:0016020	membrane
g2742.t1	Scaffold_26	59693	61508	gi|342321143|gb|EGU13078.1|	G0SVR1	Rhodosporidium NP11uloides (strain ATCC 204091 / IIP 30 / MTCC 1151) (Yeast) (RhodoNP11ula glutinis (strain ATCC 204091))	Auxin efflux carrier transmembrane protein	GO:0016021 GO:0055085	integral component of membrane;transmembrane transport
g3201.t1	Scaffold_5	330061	333780	gi|472585107|gb|EMS22673.1|	M7XR25	Rhodosporidium NP11uloides (strain NP11) (Yeast) (RhodoNP11ula gracilis)	Auxin efflux carrier transmembrane protein	GO:0016021 GO:0005515 GO:0055085	integral component of membrane;protein binding;transmembrane transport
g1914.t1	Scaffold_24	27247	32250	gi|472582498|gb|EMS20184.1|	M7X914	Rhodosporidium NP11uloides (strain NP11) (Yeast) (RhodoNP11ula gracilis)	B-block binding subunit of TFIIIC family protein	GO:0003677	DNA binding
g3733.t1	Scaffold_6	926399	928342	gi|472580295|gb|EMS18111.1|	M7WJB6	Rhodosporidium NP11uloides (strain NP11) (Yeast) (RhodoNP11ula gracilis)	Baculoviral IAP repeat-containing protein 6 (Apollon)	GO:0016881	acid-amino acid ligase activity
g3186.t1	Scaffold_5	261837	263662	gi|472585185|gb|EMS22751.1|	M7WXH3	Rhodosporidium NP11uloides (strain NP11) (Yeast) (RhodoNP11ula gracilis)	BAR adapNP11 protein	GO:0005737 GO:0043232 GO:0044446 GO:0005515 GO:0043933 GO:0044763 GO:0050794 GO:0051179	cytoplasm;intracellular non-membrane-bounded organelle;intracellular organelle part;protein binding;macromolecular complex subunit organization;single-organism cellular process;regulation of cellular process;localization
g431.t1	Scaffold_3	275227	276400	gi|472586043|gb|EMS23585.1|	M7X0E8	Rhodosporidium NP11uloides (strain NP11) (Yeast) (RhodoNP11ula gracilis)	BAR adapNP11 protein Hob3	GO:0099738 GO:0005515 GO:0030036 GO:0065007	cell cortex region;protein binding;actin cytoskeleton organization;biological regulation
g3992.t1	Scaffold_1	521007	522158	gi|472581089|gb|EMS18844.1|	M7X5A4	Rhodosporidium NP11uloides (strain NP11) (Yeast) (RhodoNP11ula gracilis)	BAR domain protein	GO:0005737	cytoplasm
g2591.t1	Scaffold_11	557420	558804	gi|472583078|gb|EMS20732.1|	M7WJU3	Rhodosporidium NP11uloides (strain NP11) (Yeast) (RhodoNP11ula gracilis)	Barwin-related endoglucanase domain protein (Fragment)
g1611.t1	Scaffold_13	128846	130189	gi|472582864|gb|EMS20535.1|	M7WRM4	Rhodosporidium NP11uloides (strain NP11) (Yeast) (RhodoNP11ula gracilis)	Base-excision DNA repair protein	GO:0003824 GO:0006284	catalytic activity;base-excision repair
g3775.t1	Scaffold_21	106618	108094	gi|472585403|gb|EMS22957.1|	M7WQX7	Rhodosporidium NP11uloides (strain NP11) (Yeast) (RhodoNP11ula gracilis)	Basic-leucine zipper (BZIP) transcription facNP11	GO:0003700 GO:0043565 GO:0030968 GO:0045944	transcription facNP11 activity, sequence-specific DNA binding;sequence-specific DNA binding;endoplasmic reticulum unfolded protein response;positive regulation of transcription from RNA polymerase II promoter
g2974.t1	Scaffold_8	427000	428262	gi|472581673|gb|EMS19396.1|	M7WMV3	Rhodosporidium NP11uloides (strain NP11) (Yeast) (RhodoNP11ula gracilis)	Bax inhibiNP11 family protein	GO:0016021	integral component of membrane
g4604.t1	Scaffold_20	55635	57273	gi|472584839|gb|EMS22414.1|	M7XF03	Rhodosporidium NP11uloides (strain NP11) (Yeast) (RhodoNP11ula gracilis)	Bcl-2 associated athanogene 3-like protein	GO:0005515	protein binding
g4649.t1	Scaffold_20	196364	197402	gi|472584980|gb|EMS22555.1|	M7WXG1	Rhodosporidium NP11uloides (strain NP11) (Yeast) (RhodoNP11ula gracilis)	Bcl-2 associated athanogene 3-like protein
g2864.t1	Scaffold_8	82388	85140	gi|472581691|gb|EMS19414.1|	M7X6V6	Rhodosporidium NP11uloides (strain NP11) (Yeast) (RhodoNP11ula gracilis)	Benomyl methotrexate resistance protein	GO:0016021 GO:0055085	integral component of membrane;transmembrane transport
g5628.t1	Scaffold_2	530541	533070	gi|342320776|gb|EGU12715.1|	G0SXE0	Rhodosporidium NP11uloides (strain ATCC 204091 / IIP 30 / MTCC 1151) (Yeast) (RhodoNP11ula glutinis (strain ATCC 204091))	Benomyl/methotrexate resistance protein	GO:0016021 GO:0055085	integral component of membrane;transmembrane transport
g5629.t1	Scaffold_2	533476	535706	gi|342320776|gb|EGU12715.1|	G0SXE0	Rhodosporidium NP11uloides (strain ATCC 204091 / IIP 30 / MTCC 1151) (Yeast) (RhodoNP11ula glutinis (strain ATCC 204091))	Benomyl/methotrexate resistance protein	GO:0016021 GO:0055085	integral component of membrane;transmembrane transport
g566.t1	Scaffold_3	694947	697446	gi|472584385|gb|EMS21979.1|	M7XDT1	Rhodosporidium NP11uloides (strain NP11) (Yeast) (RhodoNP11ula gracilis)	Bestrophin/UPF0187 family protein
g1729.t1	Scaffold_31	14398	15854	gi|472584962|gb|EMS22537.1|	M7WPR6	Rhodosporidium NP11uloides (strain NP11) (Yeast) (RhodoNP11ula gracilis)	Bestrophin/UPF0187 family protein
g401.t1	Scaffold_3	174289	175104	gi|472586001|gb|EMS23543.1|	M7XTJ4	Rhodosporidium NP11uloides (strain NP11) (Yeast) (RhodoNP11ula gracilis)	BET1, blocked early in transport 1	GO:0043231 GO:0044425 GO:0044444	intracellular membrane-bounded organelle;membrane part;cytoplasmic part
g565.t1	Scaffold_3	693942	694697	gi|472584384|gb|EMS21978.1|	M7XP54	Rhodosporidium NP11uloides (strain NP11) (Yeast) (RhodoNP11ula gracilis)	Bet3 family protein	GO:0005737 GO:0006888	cytoplasm;ER to Golgi vesicle-mediated transport
g42.t1	Scaffold_4	60242	61897	gi|472581939|gb|EMS19647.1|	M7WGS7	Rhodosporidium NP11uloides (strain NP11) (Yeast) (RhodoNP11ula gracilis)	Beta dna polymerase	GO:0003677 GO:0003887 GO:0006281 GO:0034645 GO:0034654	DNA binding;DNA-directed DNA polymerase activity;DNA repair;cellular macromolecule biosynthetic process;nucleobase-containing compound biosynthetic process
g230.t1	Scaffold_4	666318	667899	gi|472583488|gb|EMS21121.1|	M7WSS0	Rhodosporidium NP11uloides (strain NP11) (Yeast) (RhodoNP11ula gracilis)	Beta dna polymerase	GO:0044424 GO:0003677 GO:0003887 GO:0006281 GO:0071897	intracellular part;DNA binding;DNA-directed DNA polymerase activity;DNA repair;DNA biosynthetic process
g2036.t1	Scaffold_10	81	6559	gi|472581021|gb|EMS18782.1|	M7WEE9	Rhodosporidium NP11uloides (strain NP11) (Yeast) (RhodoNP11ula gracilis)	Beta-1,3-mannanase	GO:0004553 GO:0008641 GO:0005975 GO:0044260	hydrolase activity, hydrolyzing O-glycosyl compounds;small protein activating enzyme activity;carbohydrate metabolic process;cellular macromolecule metabolic process
g1506.t1	Scaffold_7	774473	775583	gi|472584718|gb|EMS22304.1|	M7XEQ9	Rhodosporidium NP11uloides (strain NP11) (Yeast) (RhodoNP11ula gracilis)	Beta-1,3-N-acetylglucosaminyltransferase, glycosyltransferase family 49 protein
g798.t1	Scaffold_12	164565	166046	gi|472587736|gb|EMS25232.1|	M7WXA4	Rhodosporidium NP11uloides (strain NP11) (Yeast) (RhodoNP11ula gracilis)	Beta-1,4-mannosyl-glycoprotein beta-1,4-N-acetylglucosaminyltransferase	GO:0016020 GO:0003830 GO:0006487	membrane;beta-1,4-mannosylglycoprotein 4-beta-N-acetylglucosaminyltransferase activity;protein N-linked glycosylation
g3183.t1	Scaffold_5	253642	255741	gi|472585182|gb|EMS22748.1|	M7XRC2	Rhodosporidium NP11uloides (strain NP11) (Yeast) (RhodoNP11ula gracilis)	Beta-1,4-mannosyltransferase, glycosyltransferase family 33 protein
g2407.t1	Scaffold_33	24615	28783	gi|472585780|gb|EMS23331.1|	M7WZ31	Rhodosporidium NP11uloides (strain NP11) (Yeast) (RhodoNP11ula gracilis)	Beta-ala-his dipeptidase	GO:0005515 GO:0008233 GO:0008152	protein binding;peptidase activity;metabolic process
g724.t1	Scaffold_3	1224501	1226353	gi|472580443|gb|EMS18243.1|	M7XDT7	Rhodosporidium NP11uloides (strain NP11) (Yeast) (RhodoNP11ula gracilis)	Beta-catenin-like protein 1	GO:0005488	binding
g3988.t1	Scaffold_1	508409	511570	gi|472581079|gb|EMS18834.1|	M7X597	Rhodosporidium NP11uloides (strain NP11) (Yeast) (RhodoNP11ula gracilis)	Beta-glucosidase (EC 3.2.1.21)	GO:0004553 GO:0009251	hydrolase activity, hydrolyzing O-glycosyl compounds;glucan catabolic process
g4007.t1	Scaffold_1	569510	572689	gi|472581079|gb|EMS18834.1|	M7X597	Rhodosporidium NP11uloides (strain NP11) (Yeast) (RhodoNP11ula gracilis)	Beta-glucosidase (EC 3.2.1.21)	GO:0004553 GO:0005975	hydrolase activity, hydrolyzing O-glycosyl compounds;carbohydrate metabolic process
g4008.t1	Scaffold_1	573375	576664	gi|472581079|gb|EMS18834.1|	M7X597	Rhodosporidium NP11uloides (strain NP11) (Yeast) (RhodoNP11ula gracilis)	Beta-glucosidase (EC 3.2.1.21)	GO:0005576 GO:0004553 GO:0000272	extracellular region;hydrolase activity, hydrolyzing O-glycosyl compounds;polysaccharide catabolic process
g637.t1	Scaffold_3	893852	896646	gi|342321659|gb|EGU13591.1|	G0SUC1	Rhodosporidium NP11uloides (strain ATCC 204091 / IIP 30 / MTCC 1151) (Yeast) (RhodoNP11ula glutinis (strain ATCC 204091))	Beta-glucosidase (EC 3.2.1.21)	GO:0008422 GO:0102483 GO:0030245	beta-glucosidase activity;scopolin beta-glucosidase activity;cellulose catabolic process
g5210.t1	Scaffold_23	238857	240817	gi|472582319|gb|EMS20011.1|	M7WPL4	Rhodosporidium NP11uloides (strain NP11) (Yeast) (RhodoNP11ula gracilis)	Beta-Ig-H3/Fasciclin
g5258.t1	Scaffold_32	86605	88166	gi|472587524|gb|EMS25020.1|	M7X4I1	Rhodosporidium NP11uloides (strain NP11) (Yeast) (RhodoNP11ula gracilis)	Beta-lactamase
g2382.t1	Scaffold_35	42791	45483	gi|472587524|gb|EMS25020.1|	M7X4I1	Rhodosporidium NP11uloides (strain NP11) (Yeast) (RhodoNP11ula gracilis)	Beta-lactamase	GO:0005509	calcium ion binding
g2389.t1	Scaffold_35	61111	61814	gi|472587510|gb|EMS25006.1|	M7X3T7	Rhodosporidium NP11uloides (strain NP11) (Yeast) (RhodoNP11ula gracilis)	Beta-lactamase-like protein 2	GO:0016787	hydrolase activity
g4566.t1	Scaffold_28	205264	208887	gi|472587820|gb|EMS25316.1|	M7X4R2	Rhodosporidium NP11uloides (strain NP11) (Yeast) (RhodoNP11ula gracilis)	Beta-mannosidase, glycoside hydrolase family 2 protein	GO:0004553 GO:0005975	hydrolase activity, hydrolyzing O-glycosyl compounds;carbohydrate metabolic process
g1694.t1	Scaffold_13	417532	427198	gi|472582735|gb|EMS20406.1|	M7WQQ4	Rhodosporidium NP11uloides (strain NP11) (Yeast) (RhodoNP11ula gracilis)	Betaine lipid synthase	GO:0016491 GO:0006886 GO:0055114	oxidoreductase activity;intracellular protein transport;oxidation-reduction process
g5754.t1	Scaffold_2	935241	935846	gi|342320758|gb|EGU12697.1|	G0SXC2	Rhodosporidium NP11uloides (strain ATCC 204091 / IIP 30 / MTCC 1151) (Yeast) (RhodoNP11ula glutinis (strain ATCC 204091))	Bi-functional protein secreted alpha-amylase/dextrinase	GO:0005840 GO:0003735 GO:0006412	ribosome;structural constituent of ribosome;translation
g3823.t1	Scaffold_21	281867	284667	gi|472585351|gb|EMS22905.1|	M7WYH6	Rhodosporidium NP11uloides (strain NP11) (Yeast) (RhodoNP11ula gracilis)	Bifunctional fatty acid transporter/acyl-CoA synthetase	GO:0016020 GO:0043229 GO:0015645 GO:0006631 EC:6.2.1	membrane;intracellular organelle;fatty acid ligase activity;fatty acid metabolic process
g5250.t1	Scaffold_32	58419	60501	gi|472588120|gb|EMS25592.1|	M7WY85	Rhodosporidium NP11uloides (strain NP11) (Yeast) (RhodoNP11ula gracilis)	Bifunctional polynucleotide phosphatase/kinase	GO:0016301 GO:0006281 GO:0016310	kinase activity;DNA repair;phosphorylation
g1125.t1	Scaffold_17	308074	310010	gi|472585260|gb|EMS22814.1|	M7XG44	Rhodosporidium NP11uloides (strain NP11) (Yeast) (RhodoNP11ula gracilis)	Bile acid:sodium symporter (Fragment)	GO:0016021 GO:0008508 GO:0015103 GO:0015297 GO:0006814 GO:0015698 GO:0055085	integral component of membrane;bile acid:sodium symporter activity;inorganic anion transmembrane transporter activity;antiporter activity;sodium ion transport;inorganic anion transport;transmembrane transport
g903.t1	Scaffold_12	499912	503398	gi|472588063|gb|EMS25559.1|	M7XNR5	Rhodosporidium NP11uloides (strain NP11) (Yeast) (RhodoNP11ula gracilis)	Binuclear zinc transcription facNP11	GO:0005634 GO:0000981 GO:0008270 GO:0006355	nucleus;RNA polymerase II transcription facNP11 activity, sequence-specific DNA binding;zinc ion binding;regulation of transcription, DNA-templated
g353.t1	Scaffold_3	17117	17983	gi|323303164|gb|EGA56965.1|	E7Q8W1	Saccharomyces cerevisiae (strain FostersB) (Baker's yeast)	Bio4p
g5770.t1	Scaffold_2	973775	975623	gi|472588305|gb|EMS25777.1|	M7WYU1	Rhodosporidium NP11uloides (strain NP11) (Yeast) (RhodoNP11ula gracilis)	Biotin synthase	GO:0004076 GO:0046872 GO:0051537 GO:0051539 GO:0009102	biotin synthase activity;metal ion binding;2 iron, 2 sulfur cluster binding;4 iron, 4 sulfur cluster binding;biotin biosynthetic process
g1170.t1	Scaffold_37	88572	92843	gi|472583398|gb|EMS21041.1|	M7WSJ0	Rhodosporidium NP11uloides (strain NP11) (Yeast) (RhodoNP11ula gracilis)	Biotin-[acetyl-CoA-carboxylase] ligase	GO:0044424 GO:0016874 GO:0006464	intracellular part;ligase activity;cellular protein modification process
g5488.t1	Scaffold_15	374105	378094	gi|342319109|gb|EGU11060.1|	G0T1R1	Rhodosporidium NP11uloides (strain ATCC 204091 / IIP 30 / MTCC 1151) (Yeast) (RhodoNP11ula glutinis (strain ATCC 204091))	Biotin/lipoyl attachment:Carbamoyl-phosphate synthase subunit L	GO:0004075 GO:0005524 GO:0046872 GO:0008152	biotin carboxylase activity;ATP binding;metal ion binding;metabolic process
g4301.t1	Scaffold_1	1492786	1494038	gi|472587134|gb|EMS24633.1|	M7XWK0	Rhodosporidium NP11uloides (strain NP11) (Yeast) (RhodoNP11ula gracilis)	Bis(5'-adenosyl)-triphosphatase	GO:0016810 GO:0006807	hydrolase activity, acting on carbon-nitrogen (but not peptide) bonds;nitrogen compound metabolic process
g392.t1	Scaffold_3	141104	142053	gi|472585981|gb|EMS23523.1|	M7XTH3	Rhodosporidium NP11uloides (strain NP11) (Yeast) (RhodoNP11ula gracilis)	Bis(5'-adenosyl)-triphosphatase	GO:0003824	catalytic activity
g2097.t1	Scaffold_10	242893	244318	gi|472583692|gb|EMS21316.1|	M7WTB7	Rhodosporidium NP11uloides (strain NP11) (Yeast) (RhodoNP11ula gracilis)	Bis(5'-nucleosyl)-tetraphosphatase	GO:0003877	ATP adenylyltransferase activity
g2830.t1	Scaffold_39	30737	35094	gi|472587452|gb|EMS24948.1|	M7XXF5	Rhodosporidium NP11uloides (strain NP11) (Yeast) (RhodoNP11ula gracilis)	Bleomycin hydrolase	GO:0004197 GO:0005515 GO:0006508	cysteine-type endopeptidase activity;protein binding;proteolysis
g3261.t1	Scaffold_5	523148	523729	gi|472585118|gb|EMS22684.1|	M7XFS0	Rhodosporidium NP11uloides (strain NP11) (Yeast) (RhodoNP11ula gracilis)	Bleomycin hydrolase	GO:0003676 GO:0004197 GO:0006508 EC:3.4.22	nucleic acid binding;cysteine-type endopeptidase activity;proteolysis
g2202.t1	Scaffold_14	8589	11956	gi|472585507|gb|EMS23058.1|	M7XS55	Rhodosporidium NP11uloides (strain NP11) (Yeast) (RhodoNP11ula gracilis)	Bloom syndrome protein	GO:0005634 GO:0005694 GO:0044446 GO:0003676 GO:0005524 GO:0043140 GO:0000018 GO:0000723 GO:0000725 GO:0000729 GO:0006261 GO:0006312 GO:0022402 GO:0044702 GO:0051726 GO:0071103	nucleus;chromosome;intracellular organelle part;nucleic acid binding;ATP binding;ATP-dependent 3'-5' DNA helicase activity;regulation of DNA recombination;telomere maintenance;recombinational repair;DNA double-strand break processing;DNA-dependent DNA replication;mitotic recombination;cell cycle process;single organism reproductive process;regulation of cell cycle;DNA conformation change
g1005.t1	Scaffold_19	287487	289467	gi|472586203|gb|EMS23731.1|	M7X0C6	Rhodosporidium NP11uloides (strain NP11) (Yeast) (RhodoNP11ula gracilis)	Blue (Type 1) copper domain containing protein	GO:0005507 GO:0009055	copper ion binding;electron carrier activity
g3105.t1	Scaffold_8	869706	871079	gi|472586822|gb|EMS24341.1|	M7X207	Rhodosporidium NP11uloides (strain NP11) (Yeast) (RhodoNP11ula gracilis)	Blue-light-inducible Bli-3 protein	GO:0004733 GO:0010181 GO:0055114	pyridoxamine-phosphate oxidase activity;FMN binding;oxidation-reduction process
g1019.t1	Scaffold_19	324226	324768	gi|472586315|gb|EMS23843.1|	M7XUD1	Rhodosporidium NP11uloides (strain NP11) (Yeast) (RhodoNP11ula gracilis)	BolA domain protein
g2795.t1	Scaffold_26	219814	221498	gi|472586389|gb|EMS23917.1|	M7WTL0	Rhodosporidium NP11uloides (strain NP11) (Yeast) (RhodoNP11ula gracilis)	Branched-chain amino acid aminotransferase	GO:0004084 GO:0009081	branched-chain-amino-acid transaminase activity;branched-chain amino acid metabolic process
g1452.t1	Scaffold_7	587712	589141	gi|472580890|gb|EMS18657.1|	M7WE11	Rhodosporidium NP11uloides (strain NP11) (Yeast) (RhodoNP11ula gracilis)	Branched-chain amino acid aminotransferase	GO:0044444 GO:0004084 GO:0008652 GO:0009082	cytoplasmic part;branched-chain-amino-acid transaminase activity;cellular amino acid biosynthetic process;branched-chain amino acid biosynthetic process
g3265.t1	Scaffold_5	530681	533000	gi|472585126|gb|EMS22692.1|	M7WQ90	Rhodosporidium NP11uloides (strain NP11) (Yeast) (RhodoNP11ula gracilis)	Branched-chain-amino-acid aminotransferase	GO:0044444 GO:0004084 GO:0008652 GO:0009082	cytoplasmic part;branched-chain-amino-acid transaminase activity;cellular amino acid biosynthetic process;branched-chain amino acid biosynthetic process
g48.t1	Scaffold_4	77359	81900	gi|472581957|gb|EMS19665.1|	M7WP82	Rhodosporidium NP11uloides (strain NP11) (Yeast) (RhodoNP11ula gracilis)	BRCA1-associated protein	GO:0005515 GO:0008270	protein binding;zinc ion binding
g4351.t1	Scaffold_1	1616223	1618116	gi|472583464|gb|EMS21097.1|	M7WKT5	Rhodosporidium NP11uloides (strain NP11) (Yeast) (RhodoNP11ula gracilis)	BRCT domain containing protein
g5668.t1	Scaffold_2	655518	658357	gi|472588567|gb|EMS26039.1|	M7XQ38	Rhodosporidium NP11uloides (strain NP11) (Yeast) (RhodoNP11ula gracilis)	BRCT domain containing protein
g3005.t1	Scaffold_8	524561	527371	gi|472586802|gb|EMS24321.1|	M7X1Z1	Rhodosporidium NP11uloides (strain NP11) (Yeast) (RhodoNP11ula gracilis)	BRCT domain protein Brc1	GO:0044424	intracellular part
g541.t1	Scaffold_3	626063	626989	gi|472584307|gb|EMS21901.1|	M7WUZ5	Rhodosporidium NP11uloides (strain NP11) (Yeast) (RhodoNP11ula gracilis)	Breast carcinoma amplified sequence 2	GO:0032991 GO:0006397	macromolecular complex;mRNA processing
g76.t1	Scaffold_4	164547	169361	gi|472581981|gb|EMS19689.1|	M7X7R0	Rhodosporidium NP11uloides (strain NP11) (Yeast) (RhodoNP11ula gracilis)	Brefeldin A sensitivity protein-related, DUF2421 containing protein	GO:0016021	integral component of membrane
g4774.t1	Scaffold_30	258251	259914	gi|472583270|gb|EMS20913.1|	M7XL70	Rhodosporidium NP11uloides (strain NP11) (Yeast) (RhodoNP11ula gracilis)	Bromodomain and PHD finger domain containing protein 3	GO:0005515 GO:0008270	protein binding;zinc ion binding
g4782.t1	Scaffold_45	22882	25033	gi|472583270|gb|EMS20913.1|	M7XL70	Rhodosporidium NP11uloides (strain NP11) (Yeast) (RhodoNP11ula gracilis)	Bromodomain and PHD finger domain containing protein 3	GO:0005515	protein binding
g1974.t1	Scaffold_24	258488	260015	gi|472582447|gb|EMS20133.1|	M7XIY1	Rhodosporidium NP11uloides (strain NP11) (Yeast) (RhodoNP11ula gracilis)	Bromodomain transcription facNP11
g3205.t1	Scaffold_5	346716	348190	gi|472585100|gb|EMS22666.1|	M7WX59	Rhodosporidium NP11uloides (strain NP11) (Yeast) (RhodoNP11ula gracilis)	Bromodomain-containing facNP11 1	GO:0005515 GO:0009987	protein binding;cellular process
g3750.t1	Scaffold_21	16816	18762	gi|472585369|gb|EMS22923.1|	M7XRS0	Rhodosporidium NP11uloides (strain NP11) (Yeast) (RhodoNP11ula gracilis)	Bromodomain-containing protein	GO:0005515	protein binding
g2793.t1	Scaffold_26	214515	216635	gi|472586391|gb|EMS23919.1|	M7XJ43	Rhodosporidium NP11uloides (strain NP11) (Yeast) (RhodoNP11ula gracilis)	Bud emergence protein 1	GO:0005515 GO:0035091 GO:0007154	protein binding;phosphatidylinositol binding;cell communication
g2260.t1	Scaffold_14	203324	205608	gi|472585570|gb|EMS23121.1|	M7WYF6	Rhodosporidium NP11uloides (strain NP11) (Yeast) (RhodoNP11ula gracilis)	Bud formation and morphogenesis protein	GO:0005634 GO:0043232 GO:0044446 GO:0009987 GO:0071840	nucleus;intracellular non-membrane-bounded organelle;intracellular organelle part;cellular process;cellular component organization or biogenesis
g3178.t1	Scaffold_5	237417	240327	gi|342319589|gb|EGU11536.1|	G0T034	Rhodosporidium NP11uloides (strain ATCC 204091 / IIP 30 / MTCC 1151) (Yeast) (RhodoNP11ula glutinis (strain ATCC 204091))	Bud site selection protein 16	GO:0008478 GO:0009443 GO:0016310	pyridoxal kinase activity;pyridoxal 5'-phosphate salvage;phosphorylation
g1425.t1	Scaffold_7	500041	501929	gi|472584660|gb|EMS22246.1|	M7WVY9	Rhodosporidium NP11uloides (strain NP11) (Yeast) (RhodoNP11ula gracilis)	BUD22 family protein
g3069.t1	Scaffold_8	746337	748600	gi|472586562|gb|EMS24081.1|	M7X188	Rhodosporidium NP11uloides (strain NP11) (Yeast) (RhodoNP11ula gracilis)	Bulb-type lectin domain containing protein
g4439.t1	Scaffold_1	1944720	1945476	gi|472587094|gb|EMS24593.1|	M7XWG3	Rhodosporidium NP11uloides (strain NP11) (Yeast) (RhodoNP11ula gracilis)	BZIP transcription facNP11	GO:0003700 GO:0043565 GO:0006355	transcription facNP11 activity, sequence-specific DNA binding;sequence-specific DNA binding;regulation of transcription, DNA-templated
g3127.t1	Scaffold_5	27118	29679	gi|472585033|gb|EMS22599.1|	M7XFI6	Rhodosporidium NP11uloides (strain NP11) (Yeast) (RhodoNP11ula gracilis)	BZIP transcription facNP11	GO:0005634 GO:0003700 GO:0043565 GO:0006355 GO:0051716	nucleus;transcription facNP11 activity, sequence-specific DNA binding;sequence-specific DNA binding;regulation of transcription, DNA-templated;cellular response to stimulus
g3073.t1	Scaffold_8	761909	764878	gi|472581733|gb|EMS19456.1|	M7WN06	Rhodosporidium NP11uloides (strain NP11) (Yeast) (RhodoNP11ula gracilis)	BZIP transcription facNP11	GO:0003700 GO:0043565 GO:0006355	transcription facNP11 activity, sequence-specific DNA binding;sequence-specific DNA binding;regulation of transcription, DNA-templated
g1482.t1	Scaffold_7	695821	697220	gi|472582608|gb|EMS20286.1|	M7WQG3	Rhodosporidium NP11uloides (strain NP11) (Yeast) (RhodoNP11ula gracilis)	BZIP transcription facNP11 (AP-1)	GO:0003700 GO:0043565 GO:0006355 GO:0010914 GO:0030437 GO:1900381 GO:1900691	transcription facNP11 activity, sequence-specific DNA binding;sequence-specific DNA binding;regulation of transcription, DNA-templated;positive regulation of sterigmatocystin biosynthetic process;ascospore formation;positive regulation of asperthecin biosynthetic process;positive regulation of gliotoxin biosynthetic process
g1874.t1	Scaffold_25	214210	217665	gi|472587765|gb|EMS25261.1|	M7X4L7	Rhodosporidium NP11uloides (strain NP11) (Yeast) (RhodoNP11ula gracilis)	C-1-tetrahydrofolate synthase	GO:0004329 GO:0004488 GO:0005524 GO:0009396 GO:0055114	formate-tetrahydrofolate ligase activity;methylenetetrahydrofolate dehydrogenase (NADP+) activity;ATP binding;folic acid-containing compound biosynthetic process;oxidation-reduction process
g670.t1	Scaffold_3	999622	1010563	gi|472584443|gb|EMS22037.1|	M7WNB5	Rhodosporidium NP11uloides (strain NP11) (Yeast) (RhodoNP11ula gracilis)	C-22 sterol desaturase	GO:0005622 GO:0016021 GO:0004497 GO:0005506 GO:0016705 GO:0020037 GO:0006810 GO:0034613 GO:0044763 GO:0045184 GO:0055114	intracellular;integral component of membrane;monooxygenase activity;iron ion binding;oxidoreductase activity, acting on paired donors, with incorporation or reduction of molecular oxygen;heme binding;transport;cellular protein localization;single-organism cellular process;establishment of protein localization;oxidation-reduction process
g2120.t1	Scaffold_10	310800	315506	gi|342319841|gb|EGU11787.1|	G0SZT2	Rhodosporidium NP11uloides (strain ATCC 204091 / IIP 30 / MTCC 1151) (Yeast) (RhodoNP11ula glutinis (strain ATCC 204091))	C-3 sterol dehydrogenase	GO:0016021 GO:0003854 GO:0006694 GO:0055114	integral component of membrane;3-beta-hydroxy-delta5-steroid dehydrogenase activity;steroid biosynthetic process;oxidation-reduction process
g309.t1	Scaffold_4	946356	948034	gi|472581495|gb|EMS19229.1|	M7X6F0	Rhodosporidium NP11uloides (strain NP11) (Yeast) (RhodoNP11ula gracilis)	C-3 sterol dehydrogenase	GO:0003854 GO:0006694 GO:0055114	3-beta-hydroxy-delta5-steroid dehydrogenase activity;steroid biosynthetic process;oxidation-reduction process
g4048.t1	Scaffold_1	695327	697133	gi|472583032|gb|EMS20694.1|	M7XAC9	Rhodosporidium NP11uloides (strain NP11) (Yeast) (RhodoNP11ula gracilis)	C-4 methylsterol oxidase	GO:0016021 GO:0005506 GO:0016491 GO:0006633 GO:0055114	integral component of membrane;iron ion binding;oxidoreductase activity;fatty acid biosynthetic process;oxidation-reduction process
g268.t1	Scaffold_4	794130	795582	gi|472581548|gb|EMS19282.1|	M7WFV3	Rhodosporidium NP11uloides (strain NP11) (Yeast) (RhodoNP11ula gracilis)	C-5 sterol desaturase	GO:0016021 GO:0005506 GO:0016491 GO:0006633 GO:0055114	integral component of membrane;iron ion binding;oxidoreductase activity;fatty acid biosynthetic process;oxidation-reduction process
g2391.t1	Scaffold_35	69050	70128	gi|472587487|gb|EMS24983.1|	M7XXJ2	Rhodosporidium NP11uloides (strain NP11) (Yeast) (RhodoNP11ula gracilis)	C-8 sterol isomerase (Erg-1)	GO:0016853	isomerase activity
g4935.t1	Scaffold_9	289245	293199	gi|472581206|gb|EMS18955.1|	M7WM80	Rhodosporidium NP11uloides (strain NP11) (Yeast) (RhodoNP11ula gracilis)	C-signal	GO:0003676 GO:0016491 GO:0008152	nucleic acid binding;oxidoreductase activity;metabolic process
g4936.t1	Scaffold_9	293922	295243	gi|472581206|gb|EMS18955.1|	M7WM80	Rhodosporidium NP11uloides (strain NP11) (Yeast) (RhodoNP11ula gracilis)	C-signal	GO:0016491 GO:0008152	oxidoreductase activity;metabolic process
g4320.t1	Scaffold_1	1539511	1540824	gi|472583440|gb|EMS21073.1|	M7XLK5	Rhodosporidium NP11uloides (strain NP11) (Yeast) (RhodoNP11ula gracilis)	C-terminal domain kinase, subunit gamma, CTK3
g864.t1	Scaffold_12	361324	362160	gi|472587985|gb|EMS25481.1|	M7X566	Rhodosporidium NP11uloides (strain NP11) (Yeast) (RhodoNP11ula gracilis)	C-type cyclin	GO:0044424 GO:0001934 GO:0006357	intracellular part;positive regulation of protein phosphorylation;regulation of transcription from RNA polymerase II promoter
g2673.t1	Scaffold_18	225004	230068	gi|472587081|gb|EMS24580.1|	M7X393	Rhodosporidium NP11uloides (strain NP11) (Yeast) (RhodoNP11ula gracilis)	C2 domain protein	GO:0016021 GO:0043229 GO:0005515	integral component of membrane;intracellular organelle;protein binding
g4887.t1	Scaffold_9	73747	77356	gi|472581147|gb|EMS18896.1|	M7WLG4	Rhodosporidium NP11uloides (strain NP11) (Yeast) (RhodoNP11ula gracilis)	C2 domain protein	GO:0005515	protein binding
g1231.t1	Scaffold_16	200143	202540	gi|472584539|gb|EMS22125.1|	M7WW97	Rhodosporidium NP11uloides (strain NP11) (Yeast) (RhodoNP11ula gracilis)	C6 transcription facNP11	GO:0005634 GO:0000981 GO:0003677 GO:0008270 GO:0006355	nucleus;RNA polymerase II transcription facNP11 activity, sequence-specific DNA binding;DNA binding;zinc ion binding;regulation of transcription, DNA-templated
g1066.t1	Scaffold_17	97112	106871	gi|472585308|gb|EMS22862.1|	M7WQQ0	Rhodosporidium NP11uloides (strain NP11) (Yeast) (RhodoNP11ula gracilis)	C6 transcription facNP11	GO:0005634 GO:0016021 GO:0000981 GO:0003677 GO:0008270 GO:0008762 GO:0050660 GO:0006355 GO:0055114	nucleus;integral component of membrane;RNA polymerase II transcription facNP11 activity, sequence-specific DNA binding;DNA binding;zinc ion binding;UDP-N-acetylmuramate dehydrogenase activity;flavin adenine dinucleotide binding;regulation of transcription, DNA-templated;oxidation-reduction process
g1119.t1	Scaffold_17	285364	287745	gi|472587681|gb|EMS25177.1|	M7WX30	Rhodosporidium NP11uloides (strain NP11) (Yeast) (RhodoNP11ula gracilis)	C6 transcription facNP11
g5678.t1	Scaffold_2	692382	695493	gi|472588181|gb|EMS25653.1|	M7XZA6	Rhodosporidium NP11uloides (strain NP11) (Yeast) (RhodoNP11ula gracilis)	C6 transcription facNP11
g1864.t1	Scaffold_25	188282	191152	gi|472587751|gb|EMS25247.1|	M7WXB7	Rhodosporidium NP11uloides (strain NP11) (Yeast) (RhodoNP11ula gracilis)	C6 transcription facNP11	GO:0005634 GO:0003677 GO:0008270 GO:0006351	nucleus;DNA binding;zinc ion binding;transcription, DNA-templated
g5099.t1	Scaffold_27	125266	129889	gi|472585859|gb|EMS23401.1|	M7WZ92	Rhodosporidium NP11uloides (strain NP11) (Yeast) (RhodoNP11ula gracilis)	C6 transcription facNP11	GO:0016787	hydrolase activity
g4729.t1	Scaffold_30	105772	109000	gi|472580960|gb|EMS18721.1|	M7WL14	Rhodosporidium NP11uloides (strain NP11) (Yeast) (RhodoNP11ula gracilis)	C6 transcription facNP11	GO:0000786 GO:0005634 GO:0000981 GO:0003677 GO:0008270 GO:0046982 GO:0006334 GO:0006355	nucleosome;nucleus;RNA polymerase II transcription facNP11 activity, sequence-specific DNA binding;DNA binding;zinc ion binding;protein heterodimerization activity;nucleosome assembly;regulation of transcription, DNA-templated
g1761.t1	Scaffold_31	110587	114565	gi|472580783|gb|EMS18556.1|	M7WKH9	Rhodosporidium NP11uloides (strain NP11) (Yeast) (RhodoNP11ula gracilis)	C6 transcription facNP11	GO:0008152	metabolic process
g5892.t1	Scaffold_36	18511	19873	gi|472585432|gb|EMS22986.1|	M7WY17	Rhodosporidium NP11uloides (strain NP11) (Yeast) (RhodoNP11ula gracilis)	C6 transcription facNP11
g2839.t1	Scaffold_39	73177	76022	gi|472587466|gb|EMS24962.1|	M7WWH8	Rhodosporidium NP11uloides (strain NP11) (Yeast) (RhodoNP11ula gracilis)	C6 transcription facNP11	GO:0005634 GO:0000981 GO:0003677 GO:0008270 GO:0006355	nucleus;RNA polymerase II transcription facNP11 activity, sequence-specific DNA binding;DNA binding;zinc ion binding;regulation of transcription, DNA-templated
g105.t1	Scaffold_4	268691	272200	gi|472586901|gb|EMS24400.1|	M7X2R5	Rhodosporidium NP11uloides (strain NP11) (Yeast) (RhodoNP11ula gracilis)	C6 transcription facNP11	GO:0005634 GO:0000981 GO:0003677 GO:0008270 GO:0006355	nucleus;RNA polymerase II transcription facNP11 activity, sequence-specific DNA binding;DNA binding;zinc ion binding;regulation of transcription, DNA-templated
g3189.t1	Scaffold_5	269760	275661	gi|472585190|gb|EMS22756.1|	M7WXH6	Rhodosporidium NP11uloides (strain NP11) (Yeast) (RhodoNP11ula gracilis)	C6 transcription facNP11	GO:0005634 GO:0003700 GO:0043565 GO:0006355	nucleus;transcription facNP11 activity, sequence-specific DNA binding;sequence-specific DNA binding;regulation of transcription, DNA-templated
g3248.t1	Scaffold_5	470471	472645	gi|472583952|gb|EMS21568.1|	M7XMZ6	Rhodosporidium NP11uloides (strain NP11) (Yeast) (RhodoNP11ula gracilis)	C6 transcription facNP11	GO:0005634 GO:0000981 GO:0003677 GO:0008270 GO:0006355	nucleus;RNA polymerase II transcription facNP11 activity, sequence-specific DNA binding;DNA binding;zinc ion binding;regulation of transcription, DNA-templated
g3311.t1	Scaffold_5	663320	666217	gi|472585211|gb|EMS22777.1|	M7WQI5	Rhodosporidium NP11uloides (strain NP11) (Yeast) (RhodoNP11ula gracilis)	C6 transcription facNP11	GO:0005488 GO:0006355	binding;regulation of transcription, DNA-templated
g3408.t1	Scaffold_5	996003	999954	gi|472580552|gb|EMS18344.1|	M7X3W8	Rhodosporidium NP11uloides (strain NP11) (Yeast) (RhodoNP11ula gracilis)	C6 transcription facNP11	GO:0005634 GO:0000981 GO:0008270 GO:0006357	nucleus;RNA polymerase II transcription facNP11 activity, sequence-specific DNA binding;zinc ion binding;regulation of transcription from RNA polymerase II promoter
g3718.t1	Scaffold_6	856708	860137	gi|472584257|gb|EMS21863.1|	M7XNV7	Rhodosporidium NP11uloides (strain NP11) (Yeast) (RhodoNP11ula gracilis)	C6 transcription facNP11
g1408.t1	Scaffold_7	455141	458797	gi|472580882|gb|EMS18649.1|	M7X4Q3	Rhodosporidium NP11uloides (strain NP11) (Yeast) (RhodoNP11ula gracilis)	C6 transcription facNP11	GO:0005634 GO:0003677 GO:0008270 GO:0006351	nucleus;DNA binding;zinc ion binding;transcription, DNA-templated
g3024.t1	Scaffold_8	596227	599345	gi|472586771|gb|EMS24290.1|	M7X2I1	Rhodosporidium NP11uloides (strain NP11) (Yeast) (RhodoNP11ula gracilis)	C6 transcription facNP11	GO:0005488	binding
g3054.t1	Scaffold_8	704154	713273	gi|472586608|gb|EMS24127.1|	M7WU57	Rhodosporidium NP11uloides (strain NP11) (Yeast) (RhodoNP11ula gracilis)	C6 transcription facNP11	GO:0000124 GO:0000790 GO:0003677 GO:0005515 GO:0008270 GO:0010484 GO:0016706 GO:0000122 GO:0006281 GO:0006338 GO:0007131 GO:0035510 GO:0043966 GO:0055114 GO:0060358	SAGA complex;nuclear chromatin;DNA binding;protein binding;zinc ion binding;H3 histone acetyltransferase activity;oxidoreductase activity, acting on paired donors, with incorporation or reduction of molecular oxygen, 2-oxoglutarate as one donor, and incorporation of one atom each of oxygen into both donors;negative regulation of transcription from RNA polymerase II promoter;DNA repair;chromatin r…
g1672.t1	Scaffold_13	335804	338973	gi|472582750|gb|EMS20421.1|	M7WQR4	Rhodosporidium NP11uloides (strain NP11) (Yeast) (RhodoNP11ula gracilis)	C6 transcription facNP11 (Mut3)	GO:0005634 GO:0003677 GO:0008270 GO:0006351	nucleus;DNA binding;zinc ion binding;transcription, DNA-templated
g5403.t1	Scaffold_15	85782	90329	gi|472583871|gb|EMS21487.1|	M7WLV3	Rhodosporidium NP11uloides (strain NP11) (Yeast) (RhodoNP11ula gracilis)	Ca2+-binding actin-bundling protein	GO:0005826 GO:0030479 GO:0032432 GO:0005509 GO:0030674 GO:0051015 GO:0006897 GO:0030835 GO:0051017 GO:0051666 GO:0051764 GO:0071963 GO:1903475	actomyosin contractile ring;actin cortical patch;actin filament bundle;calcium ion binding;protein binding, bridging;actin filament binding;endocytosis;negative regulation of actin filament depolymerization;actin filament bundle assembly;actin cortical patch localization;actin crosslink formation;establishment or maintenance of cell polarity regulating cell shape;mitotic actomyosin contractile ri…
g4218.t1	Scaffold_1	1223507	1229996	gi|472582378|gb|EMS20070.1|	M7WQA8	Rhodosporidium NP11uloides (strain NP11) (Yeast) (RhodoNP11ula gracilis)	Ca2+-transporting ATPase	GO:0005887 GO:0043231 GO:0005524 GO:0019829 GO:0046872 GO:0098655	integral component of plasma membrane;intracellular membrane-bounded organelle;ATP binding;cation-transporting ATPase activity;metal ion binding;cation transmembrane transport
g4443.t1	Scaffold_1	1967753	1970928	gi|472587101|gb|EMS24600.1|	M7X3B5	Rhodosporidium NP11uloides (strain NP11) (Yeast) (RhodoNP11ula gracilis)	Cactin	GO:0005840 GO:0003735 GO:0005515 GO:0006412	ribosome;structural constituent of ribosome;protein binding;translation
g2965.t1	Scaffold_8	398151	399387	gi|472581682|gb|EMS19405.1|	M7WNI9	Rhodosporidium NP11uloides (strain NP11) (Yeast) (RhodoNP11ula gracilis)	Caffeoyl-CoA O-methyltransferase	GO:0008171 EC:2.1.1	O-methyltransferase activity
g3062.t1	Scaffold_8	728162	731050	gi|472586518|gb|EMS24037.1|	M7WTW8	Rhodosporidium NP11uloides (strain NP11) (Yeast) (RhodoNP11ula gracilis)	Calcium activated cation channel	GO:0016021 GO:0006810	integral component of membrane;transport
g3486.t1	Scaffold_6	107486	109432	gi|472584152|gb|EMS21758.1|	M7XNL4	Rhodosporidium NP11uloides (strain NP11) (Yeast) (RhodoNP11ula gracilis)	Calcium binding protein 39	GO:0005634 GO:0005829 GO:0032153 GO:0035839 GO:0071958 GO:0005488 GO:0060583 GO:0071574 GO:2000100	nucleus;cytosol;cell division site;non-growing cell tip;new mitotic spindle pole body;binding;regulation of actin cortical patch localization;protein localization to medial cortex;regulation of establishment or maintenance of bipolar cell polarity regulating cell shape
g2169.t1	Scaffold_10	491804	497133	gi|472583751|gb|EMS21375.1|	M7WU19	Rhodosporidium NP11uloides (strain NP11) (Yeast) (RhodoNP11ula gracilis)	Calcium calmodulin-dependent protein kinase	GO:0004674 GO:0005524 GO:0008270 GO:0016491 GO:0006468 GO:0055114 EC:2.7.11	protein serine/threonine kinase activity;ATP binding;zinc ion binding;oxidoreductase activity;protein phosphorylation;oxidation-reduction process
g5337.t1	Scaffold_22	171878	174046	gi|472586733|gb|EMS24252.1|	M7WUK3	Rhodosporidium NP11uloides (strain NP11) (Yeast) (RhodoNP11ula gracilis)	Calcium calmodulin-dependent protein kinase	GO:0005829 GO:0004683 GO:0005524 GO:0000086 GO:0006468 EC:2.7.11.17	cytosol;calmodulin-dependent protein kinase activity;ATP binding;G2/M transition of mitotic cell cycle;protein phosphorylation
g3544.t1	Scaffold_6	287233	289303	gi|472584135|gb|EMS21741.1|	M7WUM3	Rhodosporidium NP11uloides (strain NP11) (Yeast) (RhodoNP11ula gracilis)	Calcium calmodulin-dependent protein kinase	GO:0004674 GO:0005524 GO:0006468	protein serine/threonine kinase activity;ATP binding;protein phosphorylation
g1768.t1	Scaffold_31	127349	139559	gi|472588263|gb|EMS25735.1|	M7X6R5	Rhodosporidium NP11uloides (strain NP11) (Yeast) (RhodoNP11ula gracilis)	Calcium channel subunit Cch1	GO:0016020 GO:0005216 GO:0005509 GO:0005515 GO:0034220 GO:0065007	membrane;ion channel activity;calcium ion binding;protein binding;ion transmembrane transport;biological regulation
g25.t1	Scaffold_4	15047	17786	gi|472581995|gb|EMS19703.1|	M7XHT1	Rhodosporidium NP11uloides (strain NP11) (Yeast) (RhodoNP11ula gracilis)	Calcium ion transporter	GO:0016021 GO:0055085	integral component of membrane;transmembrane transport
g4156.t1	Scaffold_1	1034766	1039000	gi|472587078|gb|EMS24577.1|	M7WVF4	Rhodosporidium NP11uloides (strain NP11) (Yeast) (RhodoNP11ula gracilis)	Calcium-dependent cysteine-type endopeptidase	GO:0005622 GO:0004198 GO:0006508	intracellular;calcium-dependent cysteine-type endopeptidase activity;proteolysis
g4232.t1	Scaffold_1	1264771	1268315	gi|472587148|gb|EMS24647.1|	M7WVM4	Rhodosporidium NP11uloides (strain NP11) (Yeast) (RhodoNP11ula gracilis)	Calcium-transporting ATPase (EC 3.6.3.8)	GO:0005783 GO:0005794 GO:0005886 GO:0016021 GO:0044446 GO:0005388 GO:0005524 GO:0046872 GO:0006828 GO:0006874 GO:0044765 GO:0070588	endoplasmic reticulum;Golgi apparatus;plasma membrane;integral component of membrane;intracellular organelle part;calcium-transporting ATPase activity;ATP binding;metal ion binding;manganese ion transport;cellular calcium ion homeostasis;single-organism transport;calcium ion transmembrane transport
g9.t1	Scaffold_40	24780	28655	gi|472587553|gb|EMS25049.1|	M7XMB0	Rhodosporidium NP11uloides (strain NP11) (Yeast) (RhodoNP11ula gracilis)	Calcium-transporting ATPase (EC 3.6.3.8)	GO:0016021 GO:0005388 GO:0005524 GO:0046872 GO:0070588	integral component of membrane;calcium-transporting ATPase activity;ATP binding;metal ion binding;calcium ion transmembrane transport
g847.t1	Scaffold_12	303395	307667	gi|472587948|gb|EMS25444.1|	M7XNE5	Rhodosporidium NP11uloides (strain NP11) (Yeast) (RhodoNP11ula gracilis)	Calcium:hydrogen antiporter	GO:0000324 GO:0016021 GO:0015369 GO:0015386 GO:0016787 GO:0008152 GO:0070588 GO:0071805	fungal-type vacuole;integral component of membrane;calcium:proton antiporter activity;potassium:proton antiporter activity;hydrolase activity;metabolic process;calcium ion transmembrane transport;potassium ion transmembrane transport
g5814.t1	Scaffold_2	1104505	1107037	gi|472588357|gb|EMS25829.1|	M7XPK0	Rhodosporidium NP11uloides (strain NP11) (Yeast) (RhodoNP11ula gracilis)	Calcium/calmodulin-dependent protein kinase kinase	GO:0044464 GO:0004672 GO:0005524 GO:0006468	cell part;protein kinase activity;ATP binding;protein phosphorylation
g5838.t1	Scaffold_2	1190522	1193583	gi|472588318|gb|EMS25790.1|	M7X6V7	Rhodosporidium NP11uloides (strain NP11) (Yeast) (RhodoNP11ula gracilis)	Calcium/calmodulin-dependent protein kinase kinase	GO:0004672 GO:0005524 GO:0006468	protein kinase activity;ATP binding;protein phosphorylation
g5477.t1	Scaffold_15	331058	335441	gi|472582353|gb|EMS20045.1|	M7WQ88	Rhodosporidium NP11uloides (strain NP11) (Yeast) (RhodoNP11ula gracilis)	Calcofluor white hypersensitive protein	GO:0016020	membrane
g5753.t1	Scaffold_2	932476	934820	gi|472588562|gb|EMS26034.1|	M7XQ32	Rhodosporidium NP11uloides (strain NP11) (Yeast) (RhodoNP11ula gracilis)	Calnexin	GO:0005783 GO:0016021 GO:0005509 GO:0051082 GO:0006457	endoplasmic reticulum;integral component of membrane;calcium ion binding;unfolded protein binding;protein folding
g1945.t1	Scaffold_24	160846	165731	gi|342319551|gb|EGU11499.1|	G0T0S0	Rhodosporidium NP11uloides (strain ATCC 204091 / IIP 30 / MTCC 1151) (Yeast) (RhodoNP11ula glutinis (strain ATCC 204091))	CAMK/CAMKL/Kin4 protein kinase	GO:0005634 GO:0005938 GO:0004674 GO:0005524 GO:0006468 GO:0035556 EC:2.7.11	nucleus;cell cortex;protein serine/threonine kinase activity;ATP binding;protein phosphorylation;intracellular signal transduction
g4029.t1	Scaffold_1	647224	649224	gi|472582993|gb|EMS20655.1|	M7WRY9	Rhodosporidium NP11uloides (strain NP11) (Yeast) (RhodoNP11ula gracilis)	cAMP-dependent protein kinase catalytic subunit	GO:0005634 GO:0005773 GO:0005829 GO:0005952 GO:0003899 GO:0004691 GO:0005524 GO:0006468 GO:0010515 GO:0042306 GO:0045014 GO:0072353 GO:1903759 EC:2.7.11.11	nucleus;vacuole;cytosol;cAMP-dependent protein kinase complex;DNA-directed RNA polymerase activity;cAMP-dependent protein kinase activity;ATP binding;protein phosphorylation;negative regulation of induction of conjugation with cellular fusion;regulation of protein import into nucleus;negative regulation of transcription by glucose;cellular age-dependent response to reactive oxygen species;signal …
g2181.t1	Scaffold_10	553566	555715	gi|472580271|gb|EMS18090.1|	M7WJR8	Rhodosporidium NP11uloides (strain NP11) (Yeast) (RhodoNP11ula gracilis)	cAMP-dependent protein kinase catalytic subunit (Fragment)	GO:0004674 GO:0005524 GO:0006468 EC:2.7.11	protein serine/threonine kinase activity;ATP binding;protein phosphorylation
g2551.t1	Scaffold_11	395689	397656	gi|472583132|gb|EMS20786.1|	M7WRV8	Rhodosporidium NP11uloides (strain NP11) (Yeast) (RhodoNP11ula gracilis)	cAMP-dependent protein kinase regulaNP11y subunit	GO:0005952 GO:0000166 GO:0008603 GO:0001932	cAMP-dependent protein kinase complex;nucleotide binding;cAMP-dependent protein kinase regulaNP11 activity;regulation of protein phosphorylation
g4219.t1	Scaffold_1	1230701	1233333	gi|472587322|gb|EMS24821.1|	M7X3D0	Rhodosporidium NP11uloides (strain NP11) (Yeast) (RhodoNP11ula gracilis)	cAMP-independent regulaNP11y protein
g2475.t1	Scaffold_11	116849	118473	gi|472586335|gb|EMS23863.1|	M7XUE7	Rhodosporidium NP11uloides (strain NP11) (Yeast) (RhodoNP11ula gracilis)	cAMP-independent regulaNP11y protein pac2
g2271.t1	Scaffold_14	230888	231569	gi|472585732|gb|EMS23283.1|	M7XSU5	Rhodosporidium NP11uloides (strain NP11) (Yeast) (RhodoNP11ula gracilis)	cAMP-regulated phosphoprotein family protein	GO:0005829	cytosol
g3727.t1	Scaffold_6	892211	895338	gi|472583698|gb|EMS21322.1|	M7WLF7	Rhodosporidium NP11uloides (strain NP11) (Yeast) (RhodoNP11ula gracilis)	cAMP-specific phosphodiesterase	GO:0004115 GO:0006198 GO:0048523	3',5'-cyclic-AMP phosphodiesterase activity;cAMP catabolic process;negative regulation of cellular process
g5439.t1	Scaffold_15	205264	205838	gi|472580413|gb|EMS18217.1|	M7WCV9	Rhodosporidium NP11uloides (strain NP11) (Yeast) (RhodoNP11ula gracilis)	Cap binding protein	GO:0005737 GO:0003743 GO:0006413	cytoplasm;translation initiation facNP11 activity;translational initiation
g5285.t1	Scaffold_22	3471	6287	gi|472586478|gb|EMS23997.1|	M7WTS9	Rhodosporidium NP11uloides (strain NP11) (Yeast) (RhodoNP11ula gracilis)	CAP-Gly domain-containing protein	GO:0015630 GO:0044430 GO:0003676 GO:0008270 GO:0044763	microtubule cytoskeleton;cytoskeletal part;nucleic acid binding;zinc ion binding;single-organism cellular process
g2292.t1	Scaffold_14	309067	310817	gi|472585719|gb|EMS23270.1|	M7WZN1	Rhodosporidium NP11uloides (strain NP11) (Yeast) (RhodoNP11ula gracilis)	Capsular associated protein	GO:0016787	hydrolase activity
g1011.t1	Scaffold_19	300109	303163	gi|472586185|gb|EMS23713.1|	M7XU10	Rhodosporidium NP11uloides (strain NP11) (Yeast) (RhodoNP11ula gracilis)	Capsular associated protein, glycosyltransferase family 90 protein	GO:0016740	transferase activity
g2803.t1	Scaffold_26	242685	245218	gi|472586420|gb|EMS23948.1|	M7XUM6	Rhodosporidium NP11uloides (strain NP11) (Yeast) (RhodoNP11ula gracilis)	Capsular associated protein, glycosyltransferase family 90 protein	GO:0016021 GO:0016740	integral component of membrane;transferase activity
g5908.t1	Scaffold_36	72371	76187	gi|472585439|gb|EMS22993.1|	M7XRZ0	Rhodosporidium NP11uloides (strain NP11) (Yeast) (RhodoNP11ula gracilis)	Capsular associated protein, glycosyltransferase family 90 protein	GO:0016021 GO:0016651 GO:0016740 GO:0022900	integral component of membrane;oxidoreductase activity, acting on NAD(P)H;transferase activity;electron transport chain
g37.t1	Scaffold_4	50329	52083	gi|472581976|gb|EMS19684.1|	M7X7Q6	Rhodosporidium NP11uloides (strain NP11) (Yeast) (RhodoNP11ula gracilis)	Capsular related protein, Esterase, SGNH hydrolase-type domain containing
g80.t1	Scaffold_4	180110	181355	gi|472581977|gb|EMS19685.1|	M7WPA4	Rhodosporidium NP11uloides (strain NP11) (Yeast) (RhodoNP11ula gracilis)	Capsular related protein, Esterase, SGNH hydrolase-type domain containing
g2511.t1	Scaffold_11	243115	245303	gi|472586248|gb|EMS23776.1|	M7X0G9	Rhodosporidium NP11uloides (strain NP11) (Yeast) (RhodoNP11ula gracilis)	Capsule protein, glycosyltransferase family 69 protein	GO:0016021 GO:0016740	integral component of membrane;transferase activity
g5359.t1	Scaffold_22	251314	253061	gi|342320148|gb|EGU12091.1|	G0SZ08	Rhodosporidium NP11uloides (strain ATCC 204091 / IIP 30 / MTCC 1151) (Yeast) (RhodoNP11ula glutinis (strain ATCC 204091))	Carbamoyl-phosphate synthase	GO:0004088 GO:0006207 GO:0006543 GO:0070409	carbamoyl-phosphate synthase (glutamine-hydrolyzing) activity;'de novo' pyrimidine nucleobase biosynthetic process;glutamine catabolic process;carbamoyl phosphate biosynthetic process
g3911.t1	Scaffold_1	245690	254062	gi|472581047|gb|EMS18802.1|	M7WEG7	Rhodosporidium NP11uloides (strain NP11) (Yeast) (RhodoNP11ula gracilis)	Carbamoyl-phosphate synthase / aspartate carbamoyltransferase	GO:0005737 GO:0016021 GO:0004070 GO:0004087 GO:0004088 GO:0005524 GO:0015116 GO:0016597 GO:0046872 GO:0000050 GO:0006207 GO:0006526 GO:0006543 GO:0008272 GO:0070409	cytoplasm;integral component of membrane;aspartate carbamoyltransferase activity;carbamoyl-phosphate synthase (ammonia) activity;carbamoyl-phosphate synthase (glutamine-hydrolyzing) activity;ATP binding;sulfate transmembrane transporter activity;amino acid binding;metal ion binding;urea cycle;'de novo' pyrimidine nucleobase biosynthetic process;arginine biosynthetic process;glutamine catabolic pr…
g4103.t1	Scaffold_1	862460	866285	gi|472587025|gb|EMS24524.1|	M7XKW6	Rhodosporidium NP11uloides (strain NP11) (Yeast) (RhodoNP11ula gracilis)	Carbamoyl-phosphate synthase large subunit	GO:0005739 GO:0004070 GO:0004087 GO:0004088 GO:0004151 GO:0005524 GO:0046872 GO:0000050 GO:0006207 GO:0006526	mitochondrion;aspartate carbamoyltransferase activity;carbamoyl-phosphate synthase (ammonia) activity;carbamoyl-phosphate synthase (glutamine-hydrolyzing) activity;dihydroorotase activity;ATP binding;metal ion binding;urea cycle;'de novo' pyrimidine nucleobase biosynthetic process;arginine biosynthetic process
g1939.t1	Scaffold_24	141213	144383	gi|472582298|gb|EMS19990.1|	M7WQ36	Rhodosporidium NP11uloides (strain NP11) (Yeast) (RhodoNP11ula gracilis)	Carbohydrate esterase family 4 protein	GO:0016810 GO:0005975	hydrolase activity, acting on carbon-nitrogen (but not peptide) bonds;carbohydrate metabolic process
g741.t1	Scaffold_3	1276432	1280578	gi|472584499|gb|EMS22093.1|	M7XPF1	Rhodosporidium NP11uloides (strain NP11) (Yeast) (RhodoNP11ula gracilis)	Carbohydrate esterase family 9 protein	GO:0016810	hydrolase activity, acting on carbon-nitrogen (but not peptide) bonds
g1433.t1	Scaffold_7	533251	534948	gi|472584645|gb|EMS22231.1|	M7WVY0	Rhodosporidium NP11uloides (strain NP11) (Yeast) (RhodoNP11ula gracilis)	Carbohydrate-binding domain family 9-like protein	GO:0016021	integral component of membrane
g2713.t1	Scaffold_18	370896	373176	gi|342320002|gb|EGU11946.1|	G0SZ53	Rhodosporidium NP11uloides (strain ATCC 204091 / IIP 30 / MTCC 1151) (Yeast) (RhodoNP11ula glutinis (strain ATCC 204091))	Carbohydrate-binding module family 13 protein
g2521.t1	Scaffold_11	283562	287087	gi|472583188|gb|EMS20842.1|	M7WK27	Rhodosporidium NP11uloides (strain NP11) (Yeast) (RhodoNP11ula gracilis)	Carbohydrate-Binding Module Family 48 protein	GO:0050789	regulation of biological process
g3962.t1	Scaffold_1	424365	427946	gi|472581574|gb|EMS19302.1|	M7WFX0	Rhodosporidium NP11uloides (strain NP11) (Yeast) (RhodoNP11ula gracilis)	Carbon catabolite-derepressing protein kinase	GO:0000324 GO:0005641 GO:0005829 GO:0016020 GO:0031588 GO:0044732 GO:0004679 GO:0005524 GO:0047322 GO:0001302 GO:0001403 GO:0006468 GO:0006995 GO:0007124 GO:0007155 GO:0017148 GO:0035556 GO:0045722 GO:0071940 GO:0090606 GO:1900429 GO:1900436 EC:2.7.11 EC:2.7.11.31	fungal-type vacuole;nuclear envelope lumen;cytosol;membrane;nucleotide-activated protein kinase complex;mitotic spindle pole body;AMP-activated protein kinase activity;ATP binding;[hydroxymethylglutaryl-CoA reductase (NADPH)] kinase activity;replicative cell aging;invasive growth in response to glucose limitation;protein phosphorylation;cellular response to nitrogen starvation;pseudohyphal growth…
g3396.t1	Scaffold_5	952574	954253	gi|472580555|gb|EMS18347.1|	M7WD80	Rhodosporidium NP11uloides (strain NP11) (Yeast) (RhodoNP11ula gracilis)	Carboxylesterase type B
g2679.t1	Scaffold_18	247710	257081	gi|472587176|gb|EMS24675.1|	M7X3K0	Rhodosporidium NP11uloides (strain NP11) (Yeast) (RhodoNP11ula gracilis)	Carboxylic ester hydrolase (EC 3.1.1.-)	GO:0016021 GO:0055085	integral component of membrane;transmembrane transport
g946.t1	Scaffold_19	87377	90779	gi|472586287|gb|EMS23815.1|	M7X154	Rhodosporidium NP11uloides (strain NP11) (Yeast) (RhodoNP11ula gracilis)	Carboxylic ester hydrolase (EC 3.1.1.-)	GO:0016787	hydrolase activity
g2729.t1	Scaffold_26	17375	19955	gi|472587176|gb|EMS24675.1|	M7X3K0	Rhodosporidium NP11uloides (strain NP11) (Yeast) (RhodoNP11ula gracilis)	Carboxylic ester hydrolase (EC 3.1.1.-)
g3662.t1	Scaffold_6	658736	662408	gi|472582050|gb|EMS19752.1|	M7WH41	Rhodosporidium NP11uloides (strain NP11) (Yeast) (RhodoNP11ula gracilis)	Carboxylic ester hydrolase (EC 3.1.1.-)	GO:0000786 GO:0003677 GO:0046982 GO:0006334	nucleosome;DNA binding;protein heterodimerization activity;nucleosome assembly
g1992.t1	Scaffold_24	308429	311944	gi|472581240|gb|EMS18984.1|	M7X5N0	Rhodosporidium NP11uloides (strain NP11) (Yeast) (RhodoNP11ula gracilis)	Carboxymethylenebutenolidase	GO:0016787	hydrolase activity
g3378.t1	Scaffold_5	903772	904125	gi|472581240|gb|EMS18984.1|	M7X5N0	Rhodosporidium NP11uloides (strain NP11) (Yeast) (RhodoNP11ula gracilis)	Carboxymethylenebutenolidase	GO:0016787	hydrolase activity
g3379.t1	Scaffold_5	904203	904994	gi|472581240|gb|EMS18984.1|	M7X5N0	Rhodosporidium NP11uloides (strain NP11) (Yeast) (RhodoNP11ula gracilis)	Carboxymethylenebutenolidase	GO:0016787	hydrolase activity
g4061.t1	Scaffold_1	741466	743565	gi|472582923|gb|EMS20585.1|	M7WRR5	Rhodosporidium NP11uloides (strain NP11) (Yeast) (RhodoNP11ula gracilis)	Carboxypeptidase (EC 3.4.16.-)	GO:0004185 GO:0006508	serine-type carboxypeptidase activity;proteolysis
g4461.t1	Scaffold_1	2044552	2046533	gi|472587377|gb|EMS24876.1|	M7X3H7	Rhodosporidium NP11uloides (strain NP11) (Yeast) (RhodoNP11ula gracilis)	Carboxypeptidase (EC 3.4.16.-)	GO:0005794 GO:0016020 GO:0004185 GO:0006508 GO:0009987	Golgi apparatus;membrane;serine-type carboxypeptidase activity;proteolysis;cellular process
g5788.t1	Scaffold_2	1020050	1022576	gi|472588292|gb|EMS25764.1|	M7XPF5	Rhodosporidium NP11uloides (strain NP11) (Yeast) (RhodoNP11ula gracilis)	Carboxypeptidase (EC 3.4.16.-)	GO:0004185 GO:0006508 GO:0044257 EC:3.4.16	serine-type carboxypeptidase activity;proteolysis;cellular protein catabolic process
g3217.t1	Scaffold_5	377133	378953	gi|472585091|gb|EMS22657.1|	M7WQ52	Rhodosporidium NP11uloides (strain NP11) (Yeast) (RhodoNP11ula gracilis)	Cardiolipin synthase	GO:0005739 GO:0046474	mitochondrion;glycerophospholipid biosynthetic process
g2714.t1	Scaffold_18	374752	375658	gi|472580971|gb|EMS18732.1|	M7WEA0	Rhodosporidium NP11uloides (strain NP11) (Yeast) (RhodoNP11ula gracilis)	Carnitine acyl carnitine carrier, mitochondrial
g3500.t1	Scaffold_6	145298	147020	gi|472584101|gb|EMS21707.1|	M7WMH0	Rhodosporidium NP11uloides (strain NP11) (Yeast) (RhodoNP11ula gracilis)	Carnitine acyl carnitine carrier, mitochondrial	GO:0016021 GO:0003735 GO:0006412 GO:0006810	integral component of membrane;structural constituent of ribosome;translation;transport
g2055.t1	Scaffold_10	83238	86766	gi|472583813|gb|EMS21437.1|	M7WLQ0	Rhodosporidium NP11uloides (strain NP11) (Yeast) (RhodoNP11ula gracilis)	Carnitine O-acetyltransferase	GO:0005783 GO:0016021 GO:0016746 GO:0016758	endoplasmic reticulum;integral component of membrane;transferase activity, transferring acyl groups;transferase activity, transferring hexosyl groups
g5859.t1	Scaffold_2	1256607	1259222	gi|472588195|gb|EMS25667.1|	M7WYG5	Rhodosporidium NP11uloides (strain NP11) (Yeast) (RhodoNP11ula gracilis)	Carnitine O-acetyltransferase	GO:0016746	transferase activity, transferring acyl groups
g3457.t1	Scaffold_6	18971	21293	gi|472584088|gb|EMS21694.1|	M7XD32	Rhodosporidium NP11uloides (strain NP11) (Yeast) (RhodoNP11ula gracilis)	Carnitine O-acetyltransferase	GO:0016746	transferase activity, transferring acyl groups
g3908.t1	Scaffold_1	230334	233106	gi|472581053|gb|EMS18808.1|	M7XFD0	Rhodosporidium NP11uloides (strain NP11) (Yeast) (RhodoNP11ula gracilis)	Carotenoid ester lipase
g749.t1	Scaffold_12	5436	7658	gi|472587842|gb|EMS25338.1|	M7XYH2	Rhodosporidium NP11uloides (strain NP11) (Yeast) (RhodoNP11ula gracilis)	Casein kinase 1	GO:0005634 GO:0005737 GO:0004674 GO:0005524 GO:0008360 GO:0018105 EC:2.7.11	nucleus;cytoplasm;protein serine/threonine kinase activity;ATP binding;regulation of cell shape;peptidyl-serine phosphorylation
g1476.t1	Scaffold_7	682261	683980	gi|472582601|gb|EMS20279.1|	M7X9C2	Rhodosporidium NP11uloides (strain NP11) (Yeast) (RhodoNP11ula gracilis)	Casein kinase 1	GO:0005634 GO:0005829 GO:0032153 GO:0004674 GO:0004713 GO:0005524 GO:0006282 GO:0006897 GO:0008360 GO:0016055 GO:0036289 GO:0038083 GO:0045143 GO:1990443 EC:2.7.10 EC:2.7.11	nucleus;cytosol;cell division site;protein serine/threonine kinase activity;protein tyrosine kinase activity;ATP binding;regulation of DNA repair;endocytosis;regulation of cell shape;Wnt signaling pathway;peptidyl-serine autophosphorylation;peptidyl-tyrosine autophosphorylation;homologous chromosome segregation;peptidyl-threonine autophosphorylation
g3402.t1	Scaffold_5	969305	970907	gi|472580546|gb|EMS18338.1|	M7XE10	Rhodosporidium NP11uloides (strain NP11) (Yeast) (RhodoNP11ula gracilis)	Casein kinase II subunit alpha	GO:0016021 GO:0004674 GO:0005524 GO:0006468 EC:2.7.11	integral component of membrane;protein serine/threonine kinase activity;ATP binding;protein phosphorylation
g3411.t1	Scaffold_5	1005534	1008088	gi|472580531|gb|EMS18323.1|	M7XDZ8	Rhodosporidium NP11uloides (strain NP11) (Yeast) (RhodoNP11ula gracilis)	Casein kinase II subunit alpha	GO:0005829 GO:0005886 GO:0016580 GO:0016581 GO:0031519 GO:0004674 GO:0005524 GO:0047485 GO:0051879 GO:0000236 GO:0006355 GO:0006468 GO:0008284 GO:0030177 GO:0030307 GO:0043154 GO:0045732 GO:0061077 GO:0071174 GO:1901796 EC:2.7.11	cytosol;plasma membrane;Sin3 complex;NuRD complex;PcG protein complex;protein serine/threonine kinase activity;ATP binding;protein N-terminus binding;Hsp9 protein binding;mitotic prometaphase;regulation of transcription, DNA-templated;protein phosphorylation;positive regulation of cell proliferation;positive regulation of Wnt signaling pathway;positive regulation of cell growth;negative regulatio…
g5822.t1	Scaffold_2	1148058	1148978	gi|472588537|gb|EMS26009.1|	M7XQ03	Rhodosporidium NP11uloides (strain NP11) (Yeast) (RhodoNP11ula gracilis)	Casein kinase II subunit beta (CK II beta)	GO:0005956 GO:0016301 GO:0019887 GO:0045859	protein kinase CK2 complex;kinase activity;protein kinase regulaNP11 activity;regulation of protein kinase activity
g3814.t1	Scaffold_21	252865	258333	gi|342320227|gb|EGU12169.1|	G0SYL1	Rhodosporidium NP11uloides (strain ATCC 204091 / IIP 30 / MTCC 1151) (Yeast) (RhodoNP11ula glutinis (strain ATCC 204091))	Casein kinase II subunit beta (CK II beta)	GO:0005956 GO:0030529 GO:0043232 GO:0016301 GO:0016491 GO:0019887 GO:0006355 GO:0045859	protein kinase CK2 complex;intracellular ribonucleoprotein complex;intracellular non-membrane-bounded organelle;kinase activity;oxidoreductase activity;protein kinase regulaNP11 activity;regulation of transcription, DNA-templated;regulation of protein kinase activity
g1697.t1	Scaffold_13	433631	434765	gi|472582739|gb|EMS20410.1|	M7WRA0	Rhodosporidium NP11uloides (strain NP11) (Yeast) (RhodoNP11ula gracilis)	Catabolic 3-dehydroquinase (cDHQase) (EC 4.2.1.10) (3-dehydroquinate dehydratase)	GO:0003855 GO:0019630 GO:0046279	3-dehydroquinate dehydratase activity;quinate metabolic process;3,4-dihydroxybenzoate biosynthetic process
g4554.t1	Scaffold_28	166250	171666	gi|472587646|gb|EMS25142.1|	M7WWZ4	Rhodosporidium NP11uloides (strain NP11) (Yeast) (RhodoNP11ula gracilis)	Catabolite degradation protein	GO:0005737 GO:0004414 GO:0005515 GO:0009086	cytoplasm;homoserine O-acetyltransferase activity;protein binding;methionine biosynthetic process
g1877.t1	Scaffold_25	227132	230494	gi|472587771|gb|EMS25267.1|	M7WXD4	Rhodosporidium NP11uloides (strain NP11) (Yeast) (RhodoNP11ula gracilis)	Catabolite repression protein creC	GO:0005515	protein binding
g3521.t1	Scaffold_6	216272	219389	gi|472584117|gb|EMS21723.1|	M7XNG2	Rhodosporidium NP11uloides (strain NP11) (Yeast) (RhodoNP11ula gracilis)	Catalase A	GO:0005619 GO:0004096 GO:0020037 GO:0046872 GO:0006979 GO:0044237 GO:0048315 GO:0055114 GO:0098869 EC:1.11.1.6	ascospore wall;catalase activity;heme binding;metal ion binding;response to oxidative stress;cellular metabolic process;conidium formation;oxidation-reduction process;cellular oxidant detoxification
g4105.t1	Scaffold_1	868460	870173	gi|472587029|gb|EMS24528.1|	M7XWA3	Rhodosporidium NP11uloides (strain NP11) (Yeast) (RhodoNP11ula gracilis)	Catechol dioxygenase	GO:0008199 GO:0018576 GO:0009712 GO:0055114 EC:1.13.11.1	ferric iron binding;catechol 1,2-dioxygenase activity;catechol-containing compound metabolic process;oxidation-reduction process
g5689.t1	Scaffold_2	734573	736409	gi|472588432|gb|EMS25904.1|	M7XPQ8	Rhodosporidium NP11uloides (strain NP11) (Yeast) (RhodoNP11ula gracilis)	Cathepsin A (Carboxypeptidase C)	GO:0004185 GO:0006508	serine-type carboxypeptidase activity;proteolysis
g3028.t1	Scaffold_8	614733	616888	gi|342320137|gb|EGU12080.1|	G0SYZ7	Rhodosporidium NP11uloides (strain ATCC 204091 / IIP 30 / MTCC 1151) (Yeast) (RhodoNP11ula glutinis (strain ATCC 204091))	Cathepsin D	GO:0004190 GO:0006508	aspartic-type endopeptidase activity;proteolysis
g1372.t1	Scaffold_7	347380	350515	gi|472582549|gb|EMS20227.1|	M7WIB7	Rhodosporidium NP11uloides (strain NP11) (Yeast) (RhodoNP11ula gracilis)	Cation diffusion facilitaNP11	GO:0016021 GO:0008324 GO:0098655	integral component of membrane;cation transmembrane transporter activity;cation transmembrane transport
g5029.t1	Scaffold_9	577789	587025	gi|472581798|gb|EMS19513.1|	M7XH80	Rhodosporidium NP11uloides (strain NP11) (Yeast) (RhodoNP11ula gracilis)	Cation diffusion facilitaNP11	GO:0016021 GO:0008324 GO:0006812 GO:0055085	integral component of membrane;cation transmembrane transporter activity;cation transport;transmembrane transport
g58.t1	Scaffold_4	104184	106311	gi|472581955|gb|EMS19663.1|	M7XHN8	Rhodosporidium NP11uloides (strain NP11) (Yeast) (RhodoNP11ula gracilis)	Cation efflux protein, zinc transporter	GO:0000139 GO:0005783 GO:0016021 GO:0005385 GO:0006882 GO:0071577	Golgi membrane;endoplasmic reticulum;integral component of membrane;zinc ion transmembrane transporter activity;cellular zinc ion homeostasis;zinc II ion transmembrane transport
g5726.t1	Scaffold_2	850443	852137	gi|472588266|gb|EMS25738.1|	M7XZJ8	Rhodosporidium NP11uloides (strain NP11) (Yeast) (RhodoNP11ula gracilis)	Cation-dependent mannose-6-phosphate recepNP11	GO:0005737 GO:0016021 GO:0005215 GO:0006810	cytoplasm;integral component of membrane;transporter activity;transport
g4783.t1	Scaffold_29	1662	9095	gi|342319433|gb|EGU11382.1|	G0T183	Rhodosporidium NP11uloides (strain ATCC 204091 / IIP 30 / MTCC 1151) (Yeast) (RhodoNP11ula glutinis (strain ATCC 204091))	Cation-transporting ATPase (EC 3.6.3.-)	GO:0005887 GO:0043231 GO:0004325 GO:0005524 GO:0019829 GO:0046872 GO:0006783 GO:0006812 GO:0006874 EC:4.99.1.1	integral component of plasma membrane;intracellular membrane-bounded organelle;ferrochelatase activity;ATP binding;cation-transporting ATPase activity;metal ion binding;heme biosynthetic process;cation transport;cellular calcium ion homeostasis
g409.t1	Scaffold_3	194919	199722	gi|472586008|gb|EMS23550.1|	M7X0B3	Rhodosporidium NP11uloides (strain NP11) (Yeast) (RhodoNP11ula gracilis)	Cation-transporting ATPase (EC 3.6.3.-)	GO:0005634 GO:0016021 GO:0005524 GO:0008081 GO:0019829 GO:0046872 GO:0006281 GO:0006812	nucleus;integral component of membrane;ATP binding;phosphoric diester hydrolase activity;cation-transporting ATPase activity;metal ion binding;DNA repair;cation transport
g4472.t1	Scaffold_1	2078136	2079009	gi|472587234|gb|EMS24733.1|	M7XWX9	Rhodosporidium NP11uloides (strain NP11) (Yeast) (RhodoNP11ula gracilis)	Cation/H+ exchanger
g789.t1	Scaffold_12	138369	140614	gi|472587718|gb|EMS25214.1|	M7XMU3	Rhodosporidium NP11uloides (strain NP11) (Yeast) (RhodoNP11ula gracilis)	Cation/H+ exchanger	GO:0016021 GO:0015299 GO:1902600	integral component of membrane;solute:proton antiporter activity;hydrogen ion transmembrane transport
g2303.t1	Scaffold_14	342102	347361	gi|472585559|gb|EMS23110.1|	M7WZ43	Rhodosporidium NP11uloides (strain NP11) (Yeast) (RhodoNP11ula gracilis)	Cation/H+ exchanger	GO:0016020 GO:0044424 GO:0016756 GO:0046872 GO:0006812 GO:0010038 GO:0046938 GO:0055085	membrane;intracellular part;glutathione gamma-glutamylcysteinyltransferase activity;metal ion binding;cation transport;response to metal ion;phytochelatin biosynthetic process;transmembrane transport
g2311.t1	Scaffold_14	367397	371895	gi|472585559|gb|EMS23110.1|	M7WZ43	Rhodosporidium NP11uloides (strain NP11) (Yeast) (RhodoNP11ula gracilis)	Cation/H+ exchanger	GO:0005886 GO:0016021 GO:0015385 GO:0030007 GO:0035725 GO:1902600	plasma membrane;integral component of membrane;sodium:proton antiporter activity;cellular potassium ion homeostasis;sodium ion transmembrane transport;hydrogen ion transmembrane transport
g740.t1	Scaffold_3	1271141	1273878	gi|472580446|gb|EMS18246.1|	M7WJR1	Rhodosporidium NP11uloides (strain NP11) (Yeast) (RhodoNP11ula gracilis)	Cation/H+ exchanger	GO:0016021 GO:0015299 GO:0006812 GO:0055085	integral component of membrane;solute:proton antiporter activity;cation transport;transmembrane transport
g4426.t1	Scaffold_1	1897748	1899319	gi|472587323|gb|EMS24822.1|	M7WW57	Rhodosporidium NP11uloides (strain NP11) (Yeast) (RhodoNP11ula gracilis)	CCAAT-box-binding transcription facNP11	GO:0005488	binding
g5573.t1	Scaffold_2	283699	284706	gi|472588503|gb|EMS25975.1|	M7X7B6	Rhodosporidium NP11uloides (strain NP11) (Yeast) (RhodoNP11ula gracilis)	CCCH finger DNA binding protein	GO:0046872	metal ion binding
g506.t1	Scaffold_3	505401	507367	gi|472584371|gb|EMS21965.1|	M7WVT9	Rhodosporidium NP11uloides (strain NP11) (Yeast) (RhodoNP11ula gracilis)	CCCH finger DNA binding protein	GO:0046872	metal ion binding
g640.t1	Scaffold_3	903039	905992	gi|472581333|gb|EMS19072.1|	M7WF69	Rhodosporidium NP11uloides (strain NP11) (Yeast) (RhodoNP11ula gracilis)	CCCH finger DNA binding protein	GO:0005634 GO:0005829 GO:0003690 GO:0035925 GO:0046872 GO:0000750 GO:0006402 GO:0031030 GO:0031139	nucleus;cytosol;double-stranded DNA binding;mRNA 3'-UTR AU-rich region binding;metal ion binding;pheromone-dependent signal transduction involved in conjugation with cellular fusion;mRNA catabolic process;negative regulation of septation initiation signaling;positive regulation of conjugation with cellular fusion
g1754.t1	Scaffold_31	90225	90937	gi|472584830|gb|EMS22405.1|	M7WX23	Rhodosporidium NP11uloides (strain NP11) (Yeast) (RhodoNP11ula gracilis)	CCCH finger DNA binding protein	GO:0046872	metal ion binding
g227.t1	Scaffold_4	660473	663712	gi|472583487|gb|EMS21120.1|	M7WTA3	Rhodosporidium NP11uloides (strain NP11) (Yeast) (RhodoNP11ula gracilis)	CCCH zinc finger and SMR domain containing protein	GO:0046872	metal ion binding
g5386.t1	Scaffold_15	23546	24626	gi|472582361|gb|EMS20053.1|	M7XIP6	Rhodosporidium NP11uloides (strain NP11) (Yeast) (RhodoNP11ula gracilis)	CCCH zinc finger DNA binding protein
g5357.t1	Scaffold_22	247222	248781	gi|472586810|gb|EMS24329.1|	M7XKD7	Rhodosporidium NP11uloides (strain NP11) (Yeast) (RhodoNP11ula gracilis)	CCR4-NOT complex subunit CAF16	GO:0005634 GO:0005829 GO:0030014 GO:0005524 GO:0016887 GO:0006357	nucleus;cytosol;CCR4-NOT complex;ATP binding;ATPase activity;regulation of transcription from RNA polymerase II promoter
g2162.t1	Scaffold_10	463516	468050	gi|472583770|gb|EMS21394.1|	M7XC99	Rhodosporidium NP11uloides (strain NP11) (Yeast) (RhodoNP11ula gracilis)	CCR4-NOT transcription complex subunit 1	GO:0005737 GO:0010468 GO:0016070 GO:0051171 GO:0080090 GO:2000112	cytoplasm;regulation of gene expression;RNA metabolic process;regulation of nitrogen compound metabolic process;regulation of primary metabolic process;regulation of cellular macromolecule biosynthetic process
g3508.t1	Scaffold_6	172554	173527	gi|472583770|gb|EMS21394.1|	M7XC99	Rhodosporidium NP11uloides (strain NP11) (Yeast) (RhodoNP11ula gracilis)	CCR4-NOT transcription complex subunit 1	GO:0000932 GO:0030015 GO:0032947 GO:0000288 GO:0006357 GO:0017148	cytoplasmic mRNA processing body;CCR4-NOT core complex;protein complex scaffold;nuclear-transcribed mRNA catabolic process, deadenylation-dependent decay;regulation of transcription from RNA polymerase II promoter;negative regulation of translation
g3703.t1	Scaffold_6	797821	798425	gi|472583770|gb|EMS21394.1|	M7XC99	Rhodosporidium NP11uloides (strain NP11) (Yeast) (RhodoNP11ula gracilis)	CCR4-NOT transcription complex subunit 1
g2873.t1	Scaffold_8	116263	118619	gi|472586601|gb|EMS24120.1|	M7X1Y2	Rhodosporidium NP11uloides (strain NP11) (Yeast) (RhodoNP11ula gracilis)	CCR4-NOT transcription complex subunit 4	GO:0030014 GO:0000166 GO:0003723 GO:0005515 GO:0008270 GO:0044267	CCR4-NOT complex;nucleotide binding;RNA binding;protein binding;zinc ion binding;cellular protein metabolic process
g4770.t1	Scaffold_30	240635	242759	gi|472584995|gb|EMS22570.1|	M7WXH5	Rhodosporidium NP11uloides (strain NP11) (Yeast) (RhodoNP11ula gracilis)	CCR4-NOT transcription complex subunit 6	GO:0005743 GO:0005515 GO:0033615	mitochondrial inner membrane;protein binding;mitochondrial proton-transporting ATP synthase complex assembly
g5577.t1	Scaffold_2	298073	301072	gi|472588504|gb|EMS25976.1|	M7X6J3	Rhodosporidium NP11uloides (strain NP11) (Yeast) (RhodoNP11ula gracilis)	CCR4-NOT transcriptional complex subunit CAF120
g702.t1	Scaffold_3	1133710	1136418	gi|472580459|gb|EMS18259.1|	M7X3Q4	Rhodosporidium NP11uloides (strain NP11) (Yeast) (RhodoNP11ula gracilis)	CDC1p	GO:0016787	hydrolase activity
g3977.t1	Scaffold_1	476417	482832	gi|342321259|gb|EGU13193.1|	G0SV52	Rhodosporidium NP11uloides (strain ATCC 204091 / IIP 30 / MTCC 1151) (Yeast) (RhodoNP11ula glutinis (strain ATCC 204091))	Cdk-related kinase 1	GO:0004674 GO:0005524 GO:0006468	protein serine/threonine kinase activity;ATP binding;protein phosphorylation
g2380.t1	Scaffold_35	39008	40043	gi|472587519|gb|EMS25015.1|	M7X4H7	Rhodosporidium NP11uloides (strain NP11) (Yeast) (RhodoNP11ula gracilis)	CDP-diacylglycerol--inositol 3-phosphatidyltransferase (EC 2.7.8.11)	GO:0005794 GO:0016021 GO:0003881 GO:0006661	Golgi apparatus;integral component of membrane;CDP-diacylglycerol-inositol 3-phosphatidyltransferase activity;phosphatidylinositol biosynthetic process
g4223.t1	Scaffold_1	1239343	1240596	gi|472587316|gb|EMS24815.1|	M7X3Z6	Rhodosporidium NP11uloides (strain NP11) (Yeast) (RhodoNP11ula gracilis)	CDP-diacylglycerol-glycerol-3-phosphate 3-phosphatidyltransferase	GO:0005622 GO:0005515	intracellular;protein binding
g1978.t1	Scaffold_24	272519	273785	gi|472582448|gb|EMS20134.1|	M7X8X2	Rhodosporidium NP11uloides (strain NP11) (Yeast) (RhodoNP11ula gracilis)	Cell cycle arrest in response to pheromone-related protein	GO:0005515	protein binding
g2367.t1	Scaffold_43	37666	39072	gi|472587793|gb|EMS25289.1|	M7XN16	Rhodosporidium NP11uloides (strain NP11) (Yeast) (RhodoNP11ula gracilis)	Cell cycle arrest protein BUB2	GO:0005816 GO:0012505 GO:0016021 GO:0005096 GO:0005097 GO:0017137 GO:0006886 GO:0007096 GO:0010974 GO:0031338 GO:0032313 GO:0090630	spindle pole body;endomembrane system;integral component of membrane;GTPase activaNP11 activity;GTPase activaNP11 activity;Rab GTPase binding;intracellular protein transport;regulation of exit from mitosis;negative regulation of barrier septum assembly;regulation of vesicle fusion;regulation of GTPase activity;activation of GTPase activity
g4644.t1	Scaffold_20	178727	182305	gi|472584823|gb|EMS22398.1|	M7XQB5	Rhodosporidium NP11uloides (strain NP11) (Yeast) (RhodoNP11ula gracilis)	Cell cycle arrest protein BUB3	GO:0000124 GO:0003712 GO:0005515 GO:1903506	SAGA complex;transcription cofacNP11 activity;protein binding;regulation of nucleic acid-templated transcription
g4775.t1	Scaffold_45	253	2061	gi|472580951|gb|EMS18712.1|	M7WE69	Rhodosporidium NP11uloides (strain NP11) (Yeast) (RhodoNP11ula gracilis)	Cell cycle checkpoint control protein RAD9A	GO:0030896 GO:0000077	checkpoint clamp complex;DNA damage checkpoint
g4904.t1	Scaffold_9	166985	172678	gi|472581133|gb|EMS18882.1|	M7WEN3	Rhodosporidium NP11uloides (strain NP11) (Yeast) (RhodoNP11ula gracilis)	Cell cycle checkpoint protein rad17	GO:0016757	transferase activity, transferring glycosyl groups
g378.t1	Scaffold_3	99212	100362	gi|472585969|gb|EMS23511.1|	M7WZJ0	Rhodosporidium NP11uloides (strain NP11) (Yeast) (RhodoNP11ula gracilis)	Cell cycle control protein, Cwf14	GO:0005684 GO:0005686 GO:0000282 GO:0000398	U2-type spliceosomal complex;U2 snRNP;cellular bud site selection;mRNA splicing, via spliceosome
g5039.t1	Scaffold_9	610170	613394	gi|472581784|gb|EMS19499.1|	M7X744	Rhodosporidium NP11uloides (strain NP11) (Yeast) (RhodoNP11ula gracilis)	Cell cycle control protein, Cwf19	GO:0003824	catalytic activity
g784.t1	Scaffold_12	114512	115578	gi|472587725|gb|EMS25221.1|	M7X4H3	Rhodosporidium NP11uloides (strain NP11) (Yeast) (RhodoNP11ula gracilis)	Cell cycle control protein, Cwf22	GO:0071006 GO:0071013 GO:0003723 GO:0005515 GO:0000398	U2-type catalytic step 1 spliceosome;catalytic step 2 spliceosome;RNA binding;protein binding;mRNA splicing, via spliceosome
g5341.t1	Scaffold_22	183059	186731	gi|472586738|gb|EMS24257.1|	M7WUK7	Rhodosporidium NP11uloides (strain NP11) (Yeast) (RhodoNP11ula gracilis)	Cell cycle regulaNP11y protein	GO:0005816 GO:0042729 GO:0072686 GO:0010997 GO:0097027 GO:0030472 GO:0048522 GO:0050790	spindle pole body;DASH complex;mitotic spindle;anaphase-promoting complex binding;ubiquitin-protein transferase activaNP11 activity;mitotic spindle organization in nucleus;positive regulation of cellular process;regulation of catalytic activity
g79.t1	Scaffold_4	175051	178986	gi|472581978|gb|EMS19686.1|	M7WNR6	Rhodosporidium NP11uloides (strain NP11) (Yeast) (RhodoNP11ula gracilis)	Cell division control protein	GO:0005515	protein binding
g2028.t1	Scaffold_34	121221	124215	gi|472582356|gb|EMS20048.1|	M7XIP2	Rhodosporidium NP11uloides (strain NP11) (Yeast) (RhodoNP11ula gracilis)	Cell division control protein 23	GO:0005680 GO:0005515 GO:0030071	anaphase-promoting complex;protein binding;regulation of mitotic metaphase/anaphase transition
g1651.t1	Scaffold_13	260406	268887	gi|472582753|gb|EMS20424.1|	M7X9M7	Rhodosporidium NP11uloides (strain NP11) (Yeast) (RhodoNP11ula gracilis)	Cell division control protein 24	GO:0030427 GO:0044444 GO:0051286 GO:0005089 GO:0005515 GO:0010564 GO:0035023 GO:0051128	site of polarized growth;cytoplasmic part;cell tip;Rho guanyl-nucleotide exchange facNP11 activity;protein binding;regulation of cell cycle process;regulation of Rho protein signal transduction;regulation of cellular component organization
g1834.t1	Scaffold_25	99019	100176	gi|472587882|gb|EMS25378.1|	M7XYK4	Rhodosporidium NP11uloides (strain NP11) (Yeast) (RhodoNP11ula gracilis)	Cell division control protein 42	GO:0005622 GO:0016020 GO:0003924 GO:0005525 GO:0006184 GO:0007264 GO:0015031 GO:0051301	intracellular;membrane;GTPase activity;GTP binding;obsolete GTP catabolic process;small GTPase mediated signal transduction;protein transport;cell division
g527.t1	Scaffold_3	562176	564286	gi|472584334|gb|EMS21928.1|	M7XP12	Rhodosporidium NP11uloides (strain NP11) (Yeast) (RhodoNP11ula gracilis)	Cell division control protein 7	GO:0044424 GO:0004674 GO:0005524 GO:0006259 GO:0006468 GO:0010564 GO:0051301 GO:0051783	intracellular part;protein serine/threonine kinase activity;ATP binding;DNA metabolic process;protein phosphorylation;regulation of cell cycle process;cell division;regulation of nuclear division
g1847.t1	Scaffold_25	139000	141107	gi|472587897|gb|EMS25393.1|	M7XYL6	Rhodosporidium NP11uloides (strain NP11) (Yeast) (RhodoNP11ula gracilis)	Cell division control protein Cdc10	GO:0031105 GO:0005525 GO:0007049 GO:0051301	septin complex;GTP binding;cell cycle;cell division
g3853.t1	Scaffold_1	50325	52706	gi|472581599|gb|EMS19327.1|	M7WFY9	Rhodosporidium NP11uloides (strain NP11) (Yeast) (RhodoNP11ula gracilis)	Cell division control protein Cdc12	GO:0000144 GO:0005937 GO:0031105 GO:0032160 GO:0003924 GO:0005525 GO:0005545 GO:0010314 GO:0032947 GO:0070273 GO:0000281 GO:0000921 GO:0030011 GO:0045860	cellular bud neck septin ring;mating projection;septin complex;septin filament array;GTPase activity;GTP binding;1-phosphatidylinositol binding;phosphatidylinositol-5-phosphate binding;protein complex scaffold;phosphatidylinositol-4-phosphate binding;mitotic cytokinesis;septin ring assembly;maintenance of cell polarity;positive regulation of protein kinase activity
g5858.t1	Scaffold_2	1252905	1255574	gi|472588197|gb|EMS25669.1|	M7XP35	Rhodosporidium NP11uloides (strain NP11) (Yeast) (RhodoNP11ula gracilis)	Cell division control protein Cdc16	GO:0005515 GO:0009987	protein binding;cellular process
g4847.t1	Scaffold_29	212354	214693	gi|472580833|gb|EMS18606.1|	M7WKP0	Rhodosporidium NP11uloides (strain NP11) (Yeast) (RhodoNP11ula gracilis)	Cell division control protein Cdc2	GO:0032991 GO:0043232 GO:0044444 GO:0004674 GO:0005524 GO:0006355 GO:0006468 GO:0010557 GO:0010564 GO:0031328 GO:0045786 GO:0045787 GO:0045935 GO:0051052 GO:2000241 EC:2.7.11	macromolecular complex;intracellular non-membrane-bounded organelle;cytoplasmic part;protein serine/threonine kinase activity;ATP binding;regulation of transcription, DNA-templated;protein phosphorylation;positive regulation of macromolecule biosynthetic process;regulation of cell cycle process;positive regulation of cellular biosynthetic process;negative regulation of cell cycle;positive regulat…
g3075.t1	Scaffold_8	771136	781802	gi|472581657|gb|EMS19380.1|	M7WNG7	Rhodosporidium NP11uloides (strain NP11) (Yeast) (RhodoNP11ula gracilis)	Cell division control protein Cdc25	GO:0005622 GO:0005085 GO:0005515 GO:0016491 GO:0043547 GO:0051056 GO:0051301 GO:0055114	intracellular;guanyl-nucleotide exchange facNP11 activity;protein binding;oxidoreductase activity;positive regulation of GTPase activity;regulation of small GTPase mediated signal transduction;cell division;oxidation-reduction process
g4634.t1	Scaffold_20	148841	150716	gi|472584817|gb|EMS22392.1|	M7WPC2	Rhodosporidium NP11uloides (strain NP11) (Yeast) (RhodoNP11ula gracilis)	Cell division control protein Cdc28	GO:0000235 GO:0000307 GO:0005634 GO:0005783 GO:0005816 GO:0005840 GO:0005935 GO:0000993 GO:0004693 GO:0005524 GO:0042393 GO:0000706 GO:0006338 GO:0006370 GO:0007130 GO:0010568 GO:0010569 GO:0010570 GO:0010571 GO:0010696 GO:0010898 GO:0016192 GO:0018105 GO:0032880 GO:0045875 GO:0045892 GO:0045930 GO:0045931 GO:0045944 GO:0051446 GO:0051447 GO:0070816 GO:2001033 EC:2.7.11.22	astral microtubule;cyclin-dependent protein kinase holoenzyme complex;nucleus;endoplasmic reticulum;spindle pole body;ribosome;cellular bud neck;RNA polymerase II core binding;cyclin-dependent protein serine/threonine kinase activity;ATP binding;histone binding;meiotic DNA double-strand break processing;chromatin remodeling;7-methylguanosine mRNA capping;synaptonemal complex assembly;regulation o…
g120.t1	Scaffold_4	316039	318109	gi|472581917|gb|EMS19625.1|	M7WP42	Rhodosporidium NP11uloides (strain NP11) (Yeast) (RhodoNP11ula gracilis)	Cell division control protein Cdc45	GO:0031981 GO:0006270 GO:0051301	nuclear lumen;DNA replication initiation;cell division
g1256.t1	Scaffold_16	285522	288754	gi|472584527|gb|EMS22113.1|	M7XPG9	Rhodosporidium NP11uloides (strain NP11) (Yeast) (RhodoNP11ula gracilis)	Cell division cycle 14	GO:0000776 GO:0005654 GO:0005730 GO:0005737 GO:0005816 GO:0032153 GO:0072686 GO:0004725 GO:0008138 GO:0006469 GO:0006470 GO:0007096 GO:0010972 GO:0032506 GO:0033047 GO:0033554 GO:0044380 GO:0045840 GO:0051234 GO:1902412	kinetochore;nucleoplasm;nucleolus;cytoplasm;spindle pole body;cell division site;mitotic spindle;protein tyrosine phosphatase activity;protein tyrosine/serine/threonine phosphatase activity;negative regulation of protein kinase activity;protein dephosphorylation;regulation of exit from mitosis;negative regulation of G2/M transition of mitotic cell cycle;cytokinetic process;regulation of mitotic s…
g2876.t1	Scaffold_8	128166	130147	gi|472586575|gb|EMS24094.1|	M7XJN5	Rhodosporidium NP11uloides (strain NP11) (Yeast) (RhodoNP11ula gracilis)	Cell division cycle 2-like protein	GO:0005634 GO:0004674 GO:0005524 GO:0006468 GO:0051301	nucleus;protein serine/threonine kinase activity;ATP binding;protein phosphorylation;cell division
g2559.t1	Scaffold_11	418683	420475	gi|472583142|gb|EMS20796.1|	M7WRW6	Rhodosporidium NP11uloides (strain NP11) (Yeast) (RhodoNP11ula gracilis)	Cell division cycle protein 123	GO:0044763	single-organism cellular process
g534.t1	Scaffold_3	603522	605360	gi|472584319|gb|EMS21913.1|	M7XNZ9	Rhodosporidium NP11uloides (strain NP11) (Yeast) (RhodoNP11ula gracilis)	Cell division protein Cdc14
g4068.t1	Scaffold_1	764704	767999	gi|472582911|gb|EMS20573.1|	M7XK71	Rhodosporidium NP11uloides (strain NP11) (Yeast) (RhodoNP11ula gracilis)	Cell polarity protein
g4225.t1	Scaffold_1	1244655	1245992	gi|472587314|gb|EMS24813.1|	M7XX43	Rhodosporidium NP11uloides (strain NP11) (Yeast) (RhodoNP11ula gracilis)	Cell wall beta-glucan synthesis family protein
g750.t1	Scaffold_12	9013	9544	gi|472587840|gb|EMS25336.1|	M7X4T1	Rhodosporidium NP11uloides (strain NP11) (Yeast) (RhodoNP11ula gracilis)	Cell wall biogenesis protein
g932.t1	Scaffold_19	43294	43968	gi|342321131|gb|EGU13066.1|	G0SVP9	Rhodosporidium NP11uloides (strain ATCC 204091 / IIP 30 / MTCC 1151) (Yeast) (RhodoNP11ula glutinis (strain ATCC 204091))	Cell wall protein
g2593.t1	Scaffold_11	564651	567144	gi|342319775|gb|EGU11722.1|	G0T001	Rhodosporidium NP11uloides (strain ATCC 204091 / IIP 30 / MTCC 1151) (Yeast) (RhodoNP11ula glutinis (strain ATCC 204091))	Cell wall surface anchor family protein	GO:0005783 GO:0044425	endoplasmic reticulum;membrane part
g1809.t1	Scaffold_25	22877	27603	gi|342320458|gb|EGU12398.1|	G0SY04	Rhodosporidium NP11uloides (strain ATCC 204091 / IIP 30 / MTCC 1151) (Yeast) (RhodoNP11ula glutinis (strain ATCC 204091))	Cell wall surface anchor family protein	GO:0003899 GO:0006359	DNA-directed RNA polymerase activity;regulation of transcription from RNA polymerase III promoter
g2727.t1	Scaffold_26	11754	16218	gi|342321195|gb|EGU13130.1|	G0SVW3	Rhodosporidium NP11uloides (strain ATCC 204091 / IIP 30 / MTCC 1151) (Yeast) (RhodoNP11ula glutinis (strain ATCC 204091))	Cell wall surface anchor family protein
g4772.t1	Scaffold_30	245916	250060	gi|342319905|gb|EGU11850.1|	G0SZD6	Rhodosporidium NP11uloides (strain ATCC 204091 / IIP 30 / MTCC 1151) (Yeast) (RhodoNP11ula glutinis (strain ATCC 204091))	Cell wall surface anchor family protein
g2618.t1	Scaffold_18	16506	23433	gi|472583406|gb|EMS21049.1|	M7XBA9	Rhodosporidium NP11uloides (strain NP11) (Yeast) (RhodoNP11ula gracilis)	Cellular morphogenesis-related protein	GO:0005488	binding
g5133.t1	Scaffold_27	262329	263376	gi|472585875|gb|EMS23417.1|	M7WS73	Rhodosporidium NP11uloides (strain NP11) (Yeast) (RhodoNP11ula gracilis)	Cellular nucleic acid-binding protein	GO:0003676 GO:0008270	nucleic acid binding;zinc ion binding
g827.t1	Scaffold_12	253035	253421	gi|472587937|gb|EMS25433.1|	M7XYP9	Rhodosporidium NP11uloides (strain NP11) (Yeast) (RhodoNP11ula gracilis)	Centromere microtubule binding protein cbf5	GO:0005730 GO:0030529 GO:0003723 GO:0009982 GO:0000154 GO:0001522 EC:5.4.99.12	nucleolus;intracellular ribonucleoprotein complex;RNA binding;pseudouridine synthase activity;rRNA modification;pseudouridine synthesis
g829.t1	Scaffold_12	255874	257518	gi|472587937|gb|EMS25433.1|	M7XYP9	Rhodosporidium NP11uloides (strain NP11) (Yeast) (RhodoNP11ula gracilis)	Centromere microtubule binding protein cbf5	GO:0000775 GO:0005829 GO:0005874 GO:0019013 GO:0030686 GO:0031429 GO:0003677 GO:0009982 GO:0034513 GO:0000495 GO:0031118 GO:0031120 GO:1990481 EC:5.4.99.12	chromosome, centromeric region;cytosol;microtubule;viral nucleocapsid;9S preribosome;box H/ACA snoRNP complex;DNA binding;pseudouridine synthase activity;box H/ACA snoRNA binding;box H/ACA snoRNA 3'-end processing;rRNA pseudouridine synthesis;snRNA pseudouridine synthesis;mRNA pseudouridine synthesis
g1861.t1	Scaffold_25	179773	181590	gi|472587749|gb|EMS25245.1|	M7X596	Rhodosporidium NP11uloides (strain NP11) (Yeast) (RhodoNP11ula gracilis)	Centromere protein C	GO:0000779 GO:0031981 GO:0007059 GO:0022402 GO:0051276	condensed chromosome, centromeric region;nuclear lumen;chromosome segregation;cell cycle process;chromosome organization
g4045.t1	Scaffold_1	691167	692462	gi|472583024|gb|EMS20686.1|	M7WRL5	Rhodosporidium NP11uloides (strain NP11) (Yeast) (RhodoNP11ula gracilis)	Centromere protein S	GO:0000775 GO:0043240 GO:0071821 GO:0003682 GO:0003690 GO:0046982 GO:0000712 GO:0006281 GO:0031297	chromosome, centromeric region;Fanconi anaemia nuclear complex;FANCM-MHF complex;chromatin binding;double-stranded DNA binding;protein heterodimerization activity;resolution of meiotic recombination intermediates;DNA repair;replication fork processing
g1751.t1	Scaffold_31	72396	80079	gi|472584827|gb|EMS22402.1|	M7WPD0	Rhodosporidium NP11uloides (strain NP11) (Yeast) (RhodoNP11ula gracilis)	Centromere/kinetochore protein ZW10	GO:0043229	intracellular organelle
g2442.t1	Scaffold_33	165723	174723	gi|472585596|gb|EMS23147.1|	M7WRG5	Rhodosporidium NP11uloides (strain NP11) (Yeast) (RhodoNP11ula gracilis)	Centromeric protein E	GO:0003777 GO:0005524 GO:0008017 GO:0007018	microtubule moNP11 activity;ATP binding;microtubule binding;microtubule-based movement
g1346.t1	Scaffold_7	259674	264160	gi|472584684|gb|EMS22270.1|	M7WWR9	Rhodosporidium NP11uloides (strain NP11) (Yeast) (RhodoNP11ula gracilis)	Centromeric protein E (Cenp-e protein)	GO:0015630 GO:0044430 GO:0044444 GO:0003777 GO:0005524 GO:0008017 GO:0007018 GO:0050789	microtubule cytoskeleton;cytoskeletal part;cytoplasmic part;microtubule moNP11 activity;ATP binding;microtubule binding;microtubule-based movement;regulation of biological process
g725.t1	Scaffold_3	1228029	1230176	gi|472580444|gb|EMS18244.1|	M7X3P3	Rhodosporidium NP11uloides (strain NP11) (Yeast) (RhodoNP11ula gracilis)	Cephalosporin esterase	GO:0003824	catalytic activity
g726.t1	Scaffold_3	1231057	1233079	gi|472580444|gb|EMS18244.1|	M7X3P3	Rhodosporidium NP11uloides (strain NP11) (Yeast) (RhodoNP11ula gracilis)	Cephalosporin esterase
g2435.t1	Scaffold_33	130351	137066	gi|472580444|gb|EMS18244.1|	M7X3P3	Rhodosporidium NP11uloides (strain NP11) (Yeast) (RhodoNP11ula gracilis)	Cephalosporin esterase
g785.t1	Scaffold_12	116045	117724	gi|472587724|gb|EMS25220.1|	M7X552	Rhodosporidium NP11uloides (strain NP11) (Yeast) (RhodoNP11ula gracilis)	Ceramide glucosyltransferase, glycosyltransferase family 21 protein	GO:0016020 GO:0016740	membrane;transferase activity
g1578.t1	Scaffold_44	17034	18649	gi|472582134|gb|EMS19836.1|	M7WP55	Rhodosporidium NP11uloides (strain NP11) (Yeast) (RhodoNP11ula gracilis)	Ceramide very long chain fatty acid hydroxylase (EC 1.-.-.-)	GO:0005789 GO:0016021 GO:0005506 GO:0020037 GO:0080132 GO:0006633 GO:0006673 GO:0055114	endoplasmic reticulum membrane;integral component of membrane;iron ion binding;heme binding;fatty acid alpha-hydroxylase activity;fatty acid biosynthetic process;inositolphosphoceramide metabolic process;oxidation-reduction process
g4040.t1	Scaffold_1	677160	678346	gi|472583017|gb|EMS20679.1|	M7XAB5	Rhodosporidium NP11uloides (strain NP11) (Yeast) (RhodoNP11ula gracilis)	Chaperone protein
g312.t1	Scaffold_4	956305	958107	gi|472581492|gb|EMS19226.1|	M7WMG8	Rhodosporidium NP11uloides (strain NP11) (Yeast) (RhodoNP11ula gracilis)	Chaperone protein
g3871.t1	Scaffold_1	129485	131504	gi|472581605|gb|EMS19333.1|	M7XGT4	Rhodosporidium NP11uloides (strain NP11) (Yeast) (RhodoNP11ula gracilis)	Chaperone regulaNP11
g2548.t1	Scaffold_11	387769	388225	gi|472586385|gb|EMS23913.1|	M7XUJ6	Rhodosporidium NP11uloides (strain NP11) (Yeast) (RhodoNP11ula gracilis)	Chaperonin GroES	GO:0005739 GO:0005515 GO:0005524 GO:0006457 GO:0016043	mitochondrion;protein binding;ATP binding;protein folding;cellular component organization
g5901.t1	Scaffold_36	47975	49565	gi|472585479|gb|EMS23033.1|	M7XS31	Rhodosporidium NP11uloides (strain NP11) (Yeast) (RhodoNP11ula gracilis)	Chaperonin-containing t-complex zeta subunit, Cct6	GO:0005634 GO:0005832 GO:0005524 GO:0051082 GO:0006457 GO:0044267	nucleus;chaperonin-containing T-complex;ATP binding;unfolded protein binding;protein folding;cellular protein metabolic process
g2982.t1	Scaffold_8	446363	451466	gi|342321665|gb|EGU13597.1|	G0SUC7	Rhodosporidium NP11uloides (strain ATCC 204091 / IIP 30 / MTCC 1151) (Yeast) (RhodoNP11ula glutinis (strain ATCC 204091))	ChAPs family protein	GO:0034044 GO:0004655 GO:0005515 GO:0046872 GO:0006893 GO:0033014 GO:0034221	exomer complex;porphobilinogen synthase activity;protein binding;metal ion binding;Golgi to plasma membrane transport;tetrapyrrole biosynthetic process;fungal-type cell wall chitin biosynthetic process
g1767.t1	Scaffold_31	125951	127077	gi|472584931|gb|EMS22506.1|	M7WWM4	Rhodosporidium NP11uloides (strain NP11) (Yeast) (RhodoNP11ula gracilis)	CHCH domain protein
g4969.t1	Scaffold_9	399130	403256	gi|472581879|gb|EMS19594.1|	M7X7E5	Rhodosporidium NP11uloides (strain NP11) (Yeast) (RhodoNP11ula gracilis)	Checkpoint serine/threonine-protein kinase	GO:0004674 GO:0005524 GO:0006468	protein serine/threonine kinase activity;ATP binding;protein phosphorylation
g5320.t1	Scaffold_22	125553	127930	gi|472586517|gb|EMS24036.1|	M7X142	Rhodosporidium NP11uloides (strain NP11) (Yeast) (RhodoNP11ula gracilis)	Chitin deacetylase, carbohydrate esterase family 4 protein	GO:0016810 GO:0005975	hydrolase activity, acting on carbon-nitrogen (but not peptide) bonds;carbohydrate metabolic process
g388.t1	Scaffold_3	127263	129157	gi|472585986|gb|EMS23528.1|	M7XTH8	Rhodosporidium NP11uloides (strain NP11) (Yeast) (RhodoNP11ula gracilis)	Chitin deacetylase, carbohydrate esterase family 4 protein	GO:0016810 GO:0005975	hydrolase activity, acting on carbon-nitrogen (but not peptide) bonds;carbohydrate metabolic process
g3348.t1	Scaffold_5	806689	809072	gi|472585144|gb|EMS22710.1|	M7WXY2	Rhodosporidium NP11uloides (strain NP11) (Yeast) (RhodoNP11ula gracilis)	Chitin deacetylase, carbohydrate esterase family 4 protein	GO:0016021 GO:0016810 GO:0005975	integral component of membrane;hydrolase activity, acting on carbon-nitrogen (but not peptide) bonds;carbohydrate metabolic process
g3372.t1	Scaffold_5	891007	892895	gi|472585140|gb|EMS22706.1|	M7WXA5	Rhodosporidium NP11uloides (strain NP11) (Yeast) (RhodoNP11ula gracilis)	Chitin deacetylase, carbohydrate esterase family 4 protein	GO:0016020 GO:0016810 GO:0005975	membrane;hydrolase activity, acting on carbon-nitrogen (but not peptide) bonds;carbohydrate metabolic process
g525.t1	Scaffold_3	555531	557045	gi|472584339|gb|EMS21933.1|	M7XP16	Rhodosporidium NP11uloides (strain NP11) (Yeast) (RhodoNP11ula gracilis)	Chitin synthase	GO:0005794 GO:0005515 GO:0000755 GO:0005976 GO:0006030 GO:0009059 GO:0016998 GO:0044763	Golgi apparatus;protein binding;cytogamy;polysaccharide metabolic process;chitin metabolic process;macromolecule biosynthetic process;cell wall macromolecule catabolic process;single-organism cellular process
g4664.t1	Scaffold_20	252474	258881	gi|472580781|gb|EMS18554.1|	M7X4G2	Rhodosporidium NP11uloides (strain NP11) (Yeast) (RhodoNP11ula gracilis)	Chitin synthase activaNP11	GO:0016020 GO:0044464 GO:0005515	membrane;cell part;protein binding
g3485.t1	Scaffold_6	102572	104922	gi|472584151|gb|EMS21757.1|	M7WMN0	Rhodosporidium NP11uloides (strain NP11) (Yeast) (RhodoNP11ula gracilis)	Chitin synthase activaNP11	GO:0005515	protein binding
g5076.t1	Scaffold_27	39168	40495	gi|472585900|gb|EMS23442.1|	M7WS92	Rhodosporidium NP11uloides (strain NP11) (Yeast) (RhodoNP11ula gracilis)	Chitin synthase export chaperone	GO:0016021	integral component of membrane
g3371.t1	Scaffold_5	880618	890039	gi|472585156|gb|EMS22722.1|	M7WQB8	Rhodosporidium NP11uloides (strain NP11) (Yeast) (RhodoNP11ula gracilis)	Chitin synthase export chaperone	GO:0005634 GO:0016021 GO:0003677 GO:0008270 GO:0006351	nucleus;integral component of membrane;DNA binding;zinc ion binding;transcription, DNA-templated
g2520.t1	Scaffold_11	278644	282944	gi|472583189|gb|EMS20843.1|	M7XL11	Rhodosporidium NP11uloides (strain NP11) (Yeast) (RhodoNP11ula gracilis)	Chitin synthase, glycosyltransferase family 2 protein	GO:0016021 GO:0031410 GO:0004100 GO:0006031	integral component of membrane;cytoplasmic vesicle;chitin synthase activity;chitin biosynthetic process
g5760.t1	Scaffold_2	947258	953955	gi|472588556|gb|EMS26028.1|	M7Y0B9	Rhodosporidium NP11uloides (strain NP11) (Yeast) (RhodoNP11ula gracilis)	Chitin synthase, glycosyltransferase family 2 protein	GO:0016021 GO:0016459 GO:0003677 GO:0003743 GO:0003774 GO:0005524 GO:0016758 GO:0020037 GO:0006413	integral component of membrane;myosin complex;DNA binding;translation initiation facNP11 activity;moNP11 activity;ATP binding;transferase activity, transferring hexosyl groups;heme binding;translational initiation
g5872.t1	Scaffold_2	1292994	1297300	gi|472588233|gb|EMS25705.1|	M7X6K6	Rhodosporidium NP11uloides (strain NP11) (Yeast) (RhodoNP11ula gracilis)	Chitin synthase, glycosyltransferase family 2 protein	GO:0016021 GO:0016758	integral component of membrane;transferase activity, transferring hexosyl groups
g3794.t1	Scaffold_21	171706	175022	gi|472582202|gb|EMS19898.1|	M7XIC1	Rhodosporidium NP11uloides (strain NP11) (Yeast) (RhodoNP11ula gracilis)	Chitin synthase, glycosyltransferase family 2 protein	GO:0005783 GO:0016021 GO:0004100 GO:0006031	endoplasmic reticulum;integral component of membrane;chitin synthase activity;chitin biosynthetic process
g429.t1	Scaffold_3	268481	272975	gi|472586040|gb|EMS23582.1|	M7WSN0	Rhodosporidium NP11uloides (strain NP11) (Yeast) (RhodoNP11ula gracilis)	Chitin synthase, glycosyltransferase family 2 protein	GO:0016021 GO:0016459 GO:0003677 GO:0003774 GO:0005524 GO:0016758 GO:0020037	integral component of membrane;myosin complex;DNA binding;moNP11 activity;ATP binding;transferase activity, transferring hexosyl groups;heme binding
g3141.t1	Scaffold_5	90561	94809	gi|472585061|gb|EMS22627.1|	M7WQ19	Rhodosporidium NP11uloides (strain NP11) (Yeast) (RhodoNP11ula gracilis)	Chitin synthase, glycosyltransferase family 2 protein	GO:0016021 GO:0016758 GO:0020037	integral component of membrane;transferase activity, transferring hexosyl groups;heme binding
g1782.t1	Scaffold_31	169633	173381	gi|472584914|gb|EMS22489.1|	M7XF73	Rhodosporidium NP11uloides (strain NP11) (Yeast) (RhodoNP11ula gracilis)	CHL1 helicase	GO:0003677 GO:0004003 GO:0005524 GO:0006139	DNA binding;ATP-dependent DNA helicase activity;ATP binding;nucleobase-containing compound metabolic process
g174.t1	Scaffold_4	502466	505864	gi|472583616|gb|EMS21249.1|	M7XBX6	Rhodosporidium NP11uloides (strain NP11) (Yeast) (RhodoNP11ula gracilis)	Chloride channel protein	GO:0016020 GO:0005247 GO:0030554 GO:0006821 GO:0055085	membrane;voltage-gated chloride channel activity;adenyl nucleotide binding;chloride transport;transmembrane transport
g3321.t1	Scaffold_5	693282	700889	gi|342319690|gb|EGU11637.1|	G0T0D5	Rhodosporidium NP11uloides (strain ATCC 204091 / IIP 30 / MTCC 1151) (Yeast) (RhodoNP11ula glutinis (strain ATCC 204091))	Chloride channel protein	GO:0012505 GO:0016021 GO:0043231 GO:0044444 GO:0005097 GO:0005247 GO:0030554 GO:0006821 GO:0032313 GO:1903959	endomembrane system;integral component of membrane;intracellular membrane-bounded organelle;cytoplasmic part;GTPase activaNP11 activity;voltage-gated chloride channel activity;adenyl nucleotide binding;chloride transport;regulation of GTPase activity;regulation of anion transmembrane transport
g486.t1	Scaffold_3	451704	454307	gi|472581376|gb|EMS19115.1|	M7WMN2	Rhodosporidium NP11uloides (strain NP11) (Yeast) (RhodoNP11ula gracilis)	Choline kinase	GO:0016772	transferase activity, transferring phosphorus-containing groups
g3406.t1	Scaffold_5	987342	990287	gi|472580541|gb|EMS18333.1|	M7XE05	Rhodosporidium NP11uloides (strain NP11) (Yeast) (RhodoNP11ula gracilis)	Choline transporter	GO:0016021 GO:0015171 GO:0003333	integral component of membrane;amino acid transmembrane transporter activity;amino acid transmembrane transport
g2185.t1	Scaffold_10	577838	578588	gi|472583701|gb|EMS21325.1|	M7WTX6	Rhodosporidium NP11uloides (strain NP11) (Yeast) (RhodoNP11ula gracilis)	Choline transporter-like family protein
g1657.t1	Scaffold_13	289112	290531	gi|472582770|gb|EMS20441.1|	M7WQS7	Rhodosporidium NP11uloides (strain NP11) (Yeast) (RhodoNP11ula gracilis)	Choline-phosphate cytidylyltransferase	GO:0005634 GO:0016779 GO:0006656	nucleus;nucleotidyltransferase activity;phosphatidylcholine biosynthetic process
g5663.t1	Scaffold_2	642854	645904	gi|342320687|gb|EGU12626.1|	G0SX51	Rhodosporidium NP11uloides (strain ATCC 204091 / IIP 30 / MTCC 1151) (Yeast) (RhodoNP11ula glutinis (strain ATCC 204091))	Cholinephosphotransferase	GO:0016021 GO:0016780 GO:0008654	integral component of membrane;phosphotransferase activity, for other substituted phosphate groups;phospholipid biosynthetic process
g1045.t1	Scaffold_17	22333	23248	gi|472582156|gb|EMS19852.1|	M7WHB3	Rhodosporidium NP11uloides (strain NP11) (Yeast) (RhodoNP11ula gracilis)	Chorismate mutase	GO:0044424 GO:0004106 GO:0009073 GO:0046417 EC:5.4.99.5	intracellular part;chorismate mutase activity;aromatic amino acid family biosynthetic process;chorismate metabolic process
g1378.t1	Scaffold_7	367826	373304	gi|472582560|gb|EMS20238.1|	M7XJB2	Rhodosporidium NP11uloides (strain NP11) (Yeast) (RhodoNP11ula gracilis)	Chorismate mutase / prephenate dehydratase	GO:0004664 GO:0009094	prephenate dehydratase activity;L-phenylalanine biosynthetic process
g1466.t1	Scaffold_7	633279	637683	gi|472580914|gb|EMS18681.1|	M7WKX0	Rhodosporidium NP11uloides (strain NP11) (Yeast) (RhodoNP11ula gracilis)	Chorismate synthase (EC 4.2.3.5)	GO:0005634 GO:0005829 GO:0004107 GO:0033925 GO:0042602 GO:0008652 GO:0009073 GO:0009423 GO:0055114	nucleus;cytosol;chorismate synthase activity;mannosyl-glycoprotein endo-beta-N-acetylglucosaminidase activity;riboflavin reductase (NADPH) activity;cellular amino acid biosynthetic process;aromatic amino acid family biosynthetic process;chorismate biosynthetic process;oxidation-reduction process
g2357.t1	Scaffold_43	4981	7035	gi|472587780|gb|EMS25276.1|	M7X4M9	Rhodosporidium NP11uloides (strain NP11) (Yeast) (RhodoNP11ula gracilis)	Chromatin assembly facNP11 1 subunit A
g2355.t1	Scaffold_41	47760	49689	gi|472585496|gb|EMS23050.1|	M7WYX0	Rhodosporidium NP11uloides (strain NP11) (Yeast) (RhodoNP11ula gracilis)	Chromatin assembly facNP11 1 subunit B	GO:0005515	protein binding
g3956.t1	Scaffold_1	399264	402712	gi|472581081|gb|EMS18836.1|	M7WLB6	Rhodosporidium NP11uloides (strain NP11) (Yeast) (RhodoNP11ula gracilis)	Chromatin modification-related protein	GO:0003677 GO:0003682	DNA binding;chromatin binding
g4202.t1	Scaffold_1	1175119	1176169	gi|472587251|gb|EMS24750.1|	M7X3U3	Rhodosporidium NP11uloides (strain NP11) (Yeast) (RhodoNP11ula gracilis)	Chromatin modification-related protein	GO:0005634 GO:0005515 GO:0008270	nucleus;protein binding;zinc ion binding
g2302.t1	Scaffold_14	339845	341956	gi|472585562|gb|EMS23113.1|	M7XSA2	Rhodosporidium NP11uloides (strain NP11) (Yeast) (RhodoNP11ula gracilis)	Chromatin modification-related protein	GO:0033698 GO:0008270 GO:0035064 GO:0016479 GO:0031939 GO:0061186 GO:0061188 GO:0061408 GO:2000219 GO:2001020	Rpd3L complex;zinc ion binding;methylated histone binding;negative regulation of transcription from RNA polymerase I promoter;negative regulation of chromatin silencing at telomere;negative regulation of chromatin silencing at silent mating-type cassette;negative regulation of chromatin silencing at rDNA;positive regulation of transcription from RNA polymerase II promoter in response to heat stre…
g2310.t1	Scaffold_14	339845	341956	gi|472585562|gb|EMS23113.1|	M7XSA2	Rhodosporidium NP11uloides (strain NP11) (Yeast) (RhodoNP11ula gracilis)	Chromatin modification-related protein	GO:0033698 GO:0008270 GO:0035064 GO:0016479 GO:0031939 GO:0061186 GO:0061188 GO:0061408 GO:2000219 GO:2001020	Rpd3L complex;zinc ion binding;methylated histone binding;negative regulation of transcription from RNA polymerase I promoter;negative regulation of chromatin silencing at telomere;negative regulation of chromatin silencing at silent mating-type cassette;negative regulation of chromatin silencing at rDNA;positive regulation of transcription from RNA polymerase II promoter in response to heat stre…
g3484.t1	Scaffold_6	96348	98192	gi|472584169|gb|EMS21775.1|	M7WVA6	Rhodosporidium NP11uloides (strain NP11) (Yeast) (RhodoNP11ula gracilis)	Chromatin modification-related protein	GO:0005634 GO:0046872 GO:0050789	nucleus;metal ion binding;regulation of biological process
g1183.t1	Scaffold_16	20139	26320	gi|472584647|gb|EMS22233.1|	M7XPW9	Rhodosporidium NP11uloides (strain NP11) (Yeast) (RhodoNP11ula gracilis)	Chromatin remodelling complex ATPase chain ISW1	GO:0016589 GO:0003677 GO:0004386 GO:0005524 GO:0016887 GO:0031491 GO:0043044	NURF complex;DNA binding;helicase activity;ATP binding;ATPase activity;nucleosome binding;ATP-dependent chromatin remodeling
g5810.t1	Scaffold_2	1087740	1089357	gi|472588354|gb|EMS25826.1|	M7X668	Rhodosporidium NP11uloides (strain NP11) (Yeast) (RhodoNP11ula gracilis)	Chromatin SPT2 family protein
g715.t1	Scaffold_3	1190289	1197884	gi|472580433|gb|EMS18233.1|	M7XDS9	Rhodosporidium NP11uloides (strain NP11) (Yeast) (RhodoNP11ula gracilis)	Chromatin structure-remodeling complex protein Rsc1	GO:0003677 GO:0005515	DNA binding;protein binding
g3551.t1	Scaffold_6	307255	309533	gi|472584142|gb|EMS21748.1|	M7XNK5	Rhodosporidium NP11uloides (strain NP11) (Yeast) (RhodoNP11ula gracilis)	Chromatin structure-remodeling complex protein RSC7
g3196.t1	Scaffold_5	307565	309680	gi|472585200|gb|EMS22766.1|	M7WXI5	Rhodosporidium NP11uloides (strain NP11) (Yeast) (RhodoNP11ula gracilis)	Chromatin structure-remodeling complex subunit RSC8	GO:0005634 GO:0003677 GO:0003682 GO:0005515	nucleus;DNA binding;chromatin binding;protein binding
g1377.t1	Scaffold_7	364859	367336	gi|472582566|gb|EMS20244.1|	M7X990	Rhodosporidium NP11uloides (strain NP11) (Yeast) (RhodoNP11ula gracilis)	Chromatin structure-remodeling complex subunit RSC9	GO:0003677 GO:0006355	DNA binding;regulation of transcription, DNA-templated
g3786.t1	Scaffold_21	133641	135050	gi|472585413|gb|EMS22967.1|	M7WQY7	Rhodosporidium NP11uloides (strain NP11) (Yeast) (RhodoNP11ula gracilis)	Chromosome condensation protein, CrcB	GO:0016021	integral component of membrane
g5091.t1	Scaffold_27	100681	105451	gi|472585855|gb|EMS23397.1|	M7WS57	Rhodosporidium NP11uloides (strain NP11) (Yeast) (RhodoNP11ula gracilis)	Chromosome segregation protein	GO:0031981 GO:0044427 GO:0005515 GO:0006259 GO:0044763	nuclear lumen;chromosomal part;protein binding;DNA metabolic process;single-organism cellular process
g126.t1	Scaffold_4	339049	343586	gi|472581908|gb|EMS19616.1|	M7WNI6	Rhodosporidium NP11uloides (strain NP11) (Yeast) (RhodoNP11ula gracilis)	Chromosome segregation protein
g5683.t1	Scaffold_2	715936	717558	gi|472588155|gb|EMS25627.1|	M7WYC5	Rhodosporidium NP11uloides (strain NP11) (Yeast) (RhodoNP11ula gracilis)	Chromosome segregation protein, Pcs1	GO:0043232 GO:0044446 GO:0005515	intracellular non-membrane-bounded organelle;intracellular organelle part;protein binding
g3192.t1	Scaffold_5	286104	288245	gi|472585195|gb|EMS22761.1|	M7WXI0	Rhodosporidium NP11uloides (strain NP11) (Yeast) (RhodoNP11ula gracilis)	Chromosome transmission fidelity facNP11	GO:0005634 GO:0005663 GO:0003689 GO:0005524 GO:0006260 GO:0006281	nucleus;DNA replication facNP11 C complex;DNA clamp loader activity;ATP binding;DNA replication;DNA repair
g532.t1	Scaffold_3	586982	594658	gi|472581403|gb|EMS19142.1|	M7WFE0	Rhodosporidium NP11uloides (strain NP11) (Yeast) (RhodoNP11ula gracilis)	Chromosome transmission fidelity protein 18	GO:0005524 GO:0017111	ATP binding;nucleoside-triphosphatase activity
g4180.t1	Scaffold_1	1117005	1119680	gi|472582886|gb|EMS20548.1|	M7XK51	Rhodosporidium NP11uloides (strain NP11) (Yeast) (RhodoNP11ula gracilis)	CigA protein
g357.t1	Scaffold_3	24751	26252	gi|472585934|gb|EMS23476.1|	M7WZF7	Rhodosporidium NP11uloides (strain NP11) (Yeast) (RhodoNP11ula gracilis)	CigA protein
g4897.t1	Scaffold_9	132308	132912	gi|472580574|gb|EMS18363.1|	M7XE29	Rhodosporidium NP11uloides (strain NP11) (Yeast) (RhodoNP11ula gracilis)	Citrate synthase	GO:0046912 GO:0044262	transferase activity, transferring acyl groups, acyl groups converted into alkyl on transfer;cellular carbohydrate metabolic process
g4898.t1	Scaffold_9	138035	140190	gi|472580574|gb|EMS18363.1|	M7XE29	Rhodosporidium NP11uloides (strain NP11) (Yeast) (RhodoNP11ula gracilis)	Citrate synthase	GO:0004108 GO:0006099 GO:0044262	citrate (Si)-synthase activity;tricarboxylic acid cycle;cellular carbohydrate metabolic process
g596.t1	Scaffold_3	775169	777345	gi|472586069|gb|EMS23611.1|	M7WZV2	Rhodosporidium NP11uloides (strain NP11) (Yeast) (RhodoNP11ula gracilis)	Citrate synthase (EC 2.3.3.16)	GO:0046912 GO:0044262	transferase activity, transferring acyl groups, acyl groups converted into alkyl on transfer;cellular carbohydrate metabolic process
g77.t1	Scaffold_4	169642	172387	gi|472581980|gb|EMS19688.1|	M7XHR6	Rhodosporidium NP11uloides (strain NP11) (Yeast) (RhodoNP11ula gracilis)	Class E vacuolar protein-sorting machinery protein hse1	GO:0043231 GO:0044444 GO:0005515 GO:0006886	intracellular membrane-bounded organelle;cytoplasmic part;protein binding;intracellular protein transport
g5294.t1	Scaffold_22	27878	29233	gi|472586497|gb|EMS24016.1|	M7X123	Rhodosporidium NP11uloides (strain NP11) (Yeast) (RhodoNP11ula gracilis)	Class II aldolase/adducin domain containing protein
g5554.t1	Scaffold_2	220277	228100	gi|472588657|gb|EMS26129.1|	M7XQE0	Rhodosporidium NP11uloides (strain NP11) (Yeast) (RhodoNP11ula gracilis)	Class V myosin	GO:0005933 GO:0016020 GO:0016459 GO:0030427 GO:0031982 GO:0043231 GO:0044444 GO:0003774 GO:0005524 GO:0051015 GO:0006810 GO:0022402 GO:0040007 GO:0048308 GO:0051301 GO:0051649 GO:0051656 GO:1902580	cellular bud;membrane;myosin complex;site of polarized growth;vesicle;intracellular membrane-bounded organelle;cytoplasmic part;moNP11 activity;ATP binding;actin filament binding;transport;cell cycle process;growth;organelle inheritance;cell division;establishment of localization in cell;establishment of organelle localization;single-organism cellular localization
g3607.t1	Scaffold_6	484606	489066	gi|472584207|gb|EMS21813.1|	M7XNR2	Rhodosporidium NP11uloides (strain NP11) (Yeast) (RhodoNP11ula gracilis)	Clathrin assembly protein ap47	GO:0005634 GO:0005768 GO:0005829 GO:0030121 GO:0032153 GO:0044732 GO:0051286 GO:0030276 GO:0006886 GO:0006896 GO:0016197 GO:0042144	nucleus;endosome;cytosol;AP-1 adapNP11 complex;cell division site;mitotic spindle pole body;cell tip;clathrin binding;intracellular protein transport;Golgi to vacuole transport;endosomal transport;vacuole fusion, non-autophagic
g5183.t1	Scaffold_23	142305	143329	gi|472583854|gb|EMS21470.1|	M7WUA5	Rhodosporidium NP11uloides (strain NP11) (Yeast) (RhodoNP11ula gracilis)	Clathrin coat assembly protein ap19	GO:0008565 GO:0015031	protein transporter activity;protein transport
g1308.t1	Scaffold_7	110365	123100	gi|472580384|gb|EMS18191.1|	M7WJJ9	Rhodosporidium NP11uloides (strain NP11) (Yeast) (RhodoNP11ula gracilis)	Clathrin heavy chain	GO:0016021 GO:0030130 GO:0030132 GO:0005198 GO:0005515 GO:0006886 GO:0016192 GO:0055085	integral component of membrane;clathrin coat of trans-Golgi network vesicle;clathrin coat of coated pit;structural molecule activity;protein binding;intracellular protein transport;vesicle-mediated transport;transmembrane transport
g398.t1	Scaffold_3	159591	160702	gi|472585993|gb|EMS23535.1|	M7X0A1	Rhodosporidium NP11uloides (strain NP11) (Yeast) (RhodoNP11ula gracilis)	Clathrin light chain	GO:0030130 GO:0030132 GO:0005198 GO:0006886 GO:0016192	clathrin coat of trans-Golgi network vesicle;clathrin coat of coated pit;structural molecule activity;intracellular protein transport;vesicle-mediated transport
g4047.t1	Scaffold_1	693832	695015	gi|472583031|gb|EMS20693.1|	M7XKK9	Rhodosporidium NP11uloides (strain NP11) (Yeast) (RhodoNP11ula gracilis)	Cleavage and polyadenylation specific facNP11 5	GO:0005849 GO:0003729 GO:0006378	mRNA cleavage facNP11 complex;mRNA binding;mRNA polyadenylation
g3817.t1	Scaffold_21	262208	265850	gi|342320223|gb|EGU12165.1|	G0SYK7	Rhodosporidium NP11uloides (strain ATCC 204091 / IIP 30 / MTCC 1151) (Yeast) (RhodoNP11ula glutinis (strain ATCC 204091))	Cleavage and polyadenylation specificity facNP11 subunit	GO:0005847 GO:0016787 GO:0006378 GO:0006379	mRNA cleavage and polyadenylation specificity facNP11 complex;hydrolase activity;mRNA polyadenylation;mRNA cleavage
g3119.t1	Scaffold_5	4410	9890	gi|472580307|gb|EMS18120.1|	M7WJU6	Rhodosporidium NP11uloides (strain NP11) (Yeast) (RhodoNP11ula gracilis)	Cleavage and polyadenylation specificity facNP11 subunit 1	GO:0005634 GO:0003676	nucleus;nucleic acid binding
g5395.t1	Scaffold_15	54552	55524	gi|472580421|gb|EMS18225.1|	M7WK79	Rhodosporidium NP11uloides (strain NP11) (Yeast) (RhodoNP11ula gracilis)	Cleavage and polyadenylation specificity facNP11 subunit 4	GO:0044424 GO:0003676 GO:0008270	intracellular part;nucleic acid binding;zinc ion binding
g5864.t1	Scaffold_2	1276270	1277731	gi|472588227|gb|EMS25699.1|	M7XP69	Rhodosporidium NP11uloides (strain NP11) (Yeast) (RhodoNP11ula gracilis)	Cleavage stimulation facNP11 subunit 2	GO:0000166 GO:0003676 GO:0031124	nucleotide binding;nucleic acid binding;mRNA 3'-end processing
g2540.t1	Scaffold_11	368003	370785	gi|472586374|gb|EMS23902.1|	M7WTK0	Rhodosporidium NP11uloides (strain NP11) (Yeast) (RhodoNP11ula gracilis)	Cleft lip and palate associated transmembrane protein	GO:0016020	membrane
g4300.t1	Scaffold_1	1489929	1492179	gi|472587140|gb|EMS24639.1|	M7XL84	Rhodosporidium NP11uloides (strain NP11) (Yeast) (RhodoNP11ula gracilis)	Clock controlled protein
g2220.t1	Scaffold_14	68262	69769	gi|342319026|gb|EGU10978.1|	G0T208	Rhodosporidium NP11uloides (strain ATCC 204091 / IIP 30 / MTCC 1151) (Yeast) (RhodoNP11ula glutinis (strain ATCC 204091))	CMGC/CDK protein kinase	GO:0004672 GO:0005524 GO:0006468	protein kinase activity;ATP binding;protein phosphorylation
g2920.t1	Scaffold_8	267589	271754	gi|403169963|ref|XP_003329377.2|	E3KKY3	Puccinia graminis f. sp. tritici (strain CRL 75-36-700-3 / race SCCL) (Black stem rust fungus)	CMGC/CDK/CDK9 protein kinase	GO:0044424 GO:0004674 GO:0005524 GO:0018193 GO:0031323 GO:0046777 GO:0060255 GO:0080090 EC:2.7.11	intracellular part;protein serine/threonine kinase activity;ATP binding;peptidyl-amino acid modification;regulation of cellular metabolic process;protein autophosphorylation;regulation of macromolecule metabolic process;regulation of primary metabolic process
g966.t1	Scaffold_19	150415	155917	gi|342321175|gb|EGU13110.1|	G0SVU3	Rhodosporidium NP11uloides (strain ATCC 204091 / IIP 30 / MTCC 1151) (Yeast) (RhodoNP11ula glutinis (strain ATCC 204091))	CMGC/GSK protein kinase	GO:0004674 GO:0005524 GO:0006468 GO:0018193	protein serine/threonine kinase activity;ATP binding;protein phosphorylation;peptidyl-amino acid modification
g170.t1	Scaffold_4	493055	494038	gi|472583608|gb|EMS21241.1|	M7WT52	Rhodosporidium NP11uloides (strain NP11) (Yeast) (RhodoNP11ula gracilis)	CMP/dCMP deaminase	GO:0008270 GO:0016787	zinc ion binding;hydrolase activity
g1319.t1	Scaffold_7	154588	158392	gi|342320894|gb|EGU12832.1|	G0SWA8	Rhodosporidium NP11uloides (strain ATCC 204091 / IIP 30 / MTCC 1151) (Yeast) (RhodoNP11ula glutinis (strain ATCC 204091))	Co-chaperone	GO:0005515	protein binding
g1784.t1	Scaffold_31	177615	179294	gi|342319898|gb|EGU11843.1|	G0SZC9	Rhodosporidium NP11uloides (strain ATCC 204091 / IIP 30 / MTCC 1151) (Yeast) (RhodoNP11ula glutinis (strain ATCC 204091))	Co-chaperone protein HscB mitochondrial
g1248.t1	Scaffold_16	262869	263844	gi|472584569|gb|EMS22155.1|	M7WWD0	Rhodosporidium NP11uloides (strain NP11) (Yeast) (RhodoNP11ula gracilis)	Coatomer protein complex, subunit epsilon	GO:0043231 GO:0044425 GO:0044444 GO:0005198 GO:0005515 GO:0006890	intracellular membrane-bounded organelle;membrane part;cytoplasmic part;structural molecule activity;protein binding;retrograde vesicle-mediated transport, Golgi to ER
g2766.t1	Scaffold_26	149458	150287	gi|472583209|gb|EMS20863.1|	M7XL28	Rhodosporidium NP11uloides (strain NP11) (Yeast) (RhodoNP11ula gracilis)	Coatomer protein complex, subunit zeta	GO:0043231 GO:0044444 GO:0015031	intracellular membrane-bounded organelle;cytoplasmic part;protein transport
g4632.t1	Scaffold_20	142865	146825	gi|472584813|gb|EMS22388.1|	M7XQA8	Rhodosporidium NP11uloides (strain NP11) (Yeast) (RhodoNP11ula gracilis)	Coatomer subunit alpha	GO:0000139 GO:0030126 GO:0005198 GO:0005515 GO:0006886 GO:0006888 GO:0006890 GO:0006891	Golgi membrane;COPI vesicle coat;structural molecule activity;protein binding;intracellular protein transport;ER to Golgi vesicle-mediated transport;retrograde vesicle-mediated transport, Golgi to ER;intra-Golgi vesicle-mediated transport
g2623.t1	Scaffold_18	41876	48587	gi|472588712|gb|EMS26184.1|	M7XQK1	Rhodosporidium NP11uloides (strain NP11) (Yeast) (RhodoNP11ula gracilis)	Coatomer subunit beta (Beta-coat protein)	GO:0000139 GO:0030126 GO:0005198 GO:0005515 GO:0008270 GO:0006886 GO:0016192	Golgi membrane;COPI vesicle coat;structural molecule activity;protein binding;zinc ion binding;intracellular protein transport;vesicle-mediated transport
g1503.t1	Scaffold_7	762897	768251	gi|472582634|gb|EMS20312.1|	M7WIH3	Rhodosporidium NP11uloides (strain NP11) (Yeast) (RhodoNP11ula gracilis)	Coatomer subunit gamma	GO:0000139 GO:0019028 GO:0030126 GO:0005198 GO:0005488 GO:0006886 GO:0016192	Golgi membrane;viral capsid;COPI vesicle coat;structural molecule activity;binding;intracellular protein transport;vesicle-mediated transport
g452.t1	Scaffold_3	326592	329934	gi|472581425|gb|EMS19164.1|	M7X661	Rhodosporidium NP11uloides (strain NP11) (Yeast) (RhodoNP11ula gracilis)	COBW domain containing protein 2
g2332.t1	Scaffold_14	448131	450398	gi|472585703|gb|EMS23254.1|	M7XHB6	Rhodosporidium NP11uloides (strain NP11) (Yeast) (RhodoNP11ula gracilis)	Cofilin	GO:0015629 GO:0003779 GO:0030042	actin cytoskeleton;actin binding;actin filament depolymerization
g2390.t1	Scaffold_35	62130	67193	gi|472587509|gb|EMS25005.1|	M7X4G8	Rhodosporidium NP11uloides (strain NP11) (Yeast) (RhodoNP11ula gracilis)	Cohesin complex subunit SA-1/2	GO:0005488	binding
g4022.t1	Scaffold_1	623275	625660	gi|472581610|gb|EMS19338.1|	M7XGT9	Rhodosporidium NP11uloides (strain NP11) (Yeast) (RhodoNP11ula gracilis)	Cohesin complex subunit SCC1	GO:0000228 GO:0005515	nuclear chromosome;protein binding
g5517.t1	Scaffold_2	81572	83185	gi|472588705|gb|EMS26177.1|	M7WZV9	Rhodosporidium NP11uloides (strain NP11) (Yeast) (RhodoNP11ula gracilis)	Cohesin loading facNP11	GO:0005515	protein binding
g947.t1	Scaffold_19	90910	96391	gi|472585777|gb|EMS23328.1|	M7XSX7	Rhodosporidium NP11uloides (strain NP11) (Yeast) (RhodoNP11ula gracilis)	Cohesin loading facNP11 subunit SCC2	GO:0005634 GO:0005488 GO:0000070 GO:0007062 GO:0050789	nucleus;binding;mitotic sister chromatid segregation;sister chromatid cohesion;regulation of biological process
g3623.t1	Scaffold_6	544229	548680	gi|472584189|gb|EMS21795.1|	M7WVC5	Rhodosporidium NP11uloides (strain NP11) (Yeast) (RhodoNP11ula gracilis)	Cohesin-associated protein Pds5	GO:0005488 GO:0000280 GO:0098813	binding;nuclear division;nuclear chromosome segregation
g2914.t1	Scaffold_8	247653	248945	gi|472586851|gb|EMS24370.1|	M7X2P2	Rhodosporidium NP11uloides (strain NP11) (Yeast) (RhodoNP11ula gracilis)	Coiled-coil domain-containing protein 55
g764.t1	Scaffold_12	48924	49457	gi|472587686|gb|EMS25182.1|	M7WX36	Rhodosporidium NP11uloides (strain NP11) (Yeast) (RhodoNP11ula gracilis)	Coiled-coil domain-containing protein 56	GO:0016021	integral component of membrane
g929.t1	Scaffold_19	37806	39285	gi|472586136|gb|EMS23664.1|	M7XIF5	Rhodosporidium NP11uloides (strain NP11) (Yeast) (RhodoNP11ula gracilis)	Coiled-coil domain-containing protein 75-like protein	GO:0003676	nucleic acid binding
g1887.t1	Scaffold_25	256260	259998	gi|472587494|gb|EMS24990.1|	M7X4F2	Rhodosporidium NP11uloides (strain NP11) (Yeast) (RhodoNP11ula gracilis)	Coiled-coil domain-containing protein mtmr15	GO:0016788	hydrolase activity, acting on ester bonds
g4495.t1	Scaffold_1	2149587	2151613	gi|472587437|gb|EMS24936.1|	M7X3M3	Rhodosporidium NP11uloides (strain NP11) (Yeast) (RhodoNP11ula gracilis)	Cold shock protein domain containing protein	GO:0003677 GO:0006355	DNA binding;regulation of transcription, DNA-templated
g4387.t1	Scaffold_1	1753103	1754328	gi|472587295|gb|EMS24794.1|	M7XLN1	Rhodosporidium NP11uloides (strain NP11) (Yeast) (RhodoNP11ula gracilis)	Cold-shock DNA-binding domain containing protein	GO:0003677 GO:0006355	DNA binding;regulation of transcription, DNA-templated
g3160.t1	Scaffold_5	160049	162937	gi|342319561|gb|EGU11508.1|	G0T006	Rhodosporidium NP11uloides (strain ATCC 204091 / IIP 30 / MTCC 1151) (Yeast) (RhodoNP11ula glutinis (strain ATCC 204091))	Competence/damage-inducible protein CinA	GO:0005515	protein binding
g5161.t1	Scaffold_23	67308	68521	gi|472583874|gb|EMS21490.1|	M7WUC2	Rhodosporidium NP11uloides (strain NP11) (Yeast) (RhodoNP11ula gracilis)	Complex I intermediate-associated protein CIA30
g2637.t1	Scaffold_18	100977	103047	gi|472588398|gb|EMS25870.1|	M7X727	Rhodosporidium NP11uloides (strain NP11) (Yeast) (RhodoNP11ula gracilis)	Component of oligomeric golgi complex 2
g2349.t1	Scaffold_41	26607	33698	gi|472585491|gb|EMS23045.1|	M7WYW3	Rhodosporidium NP11uloides (strain NP11) (Yeast) (RhodoNP11ula gracilis)	Component of oligomeric golgi complex 5	GO:0017119 GO:0006891	Golgi transport complex;intra-Golgi vesicle-mediated transport
g4683.t1	Scaffold_20	318224	320791	gi|472584784|gb|EMS22359.1|	M7XEV3	Rhodosporidium NP11uloides (strain NP11) (Yeast) (RhodoNP11ula gracilis)	Condensin complex subunit 1	GO:0000793 GO:0005634 GO:0044427 GO:0005488 GO:0007076 GO:0051301	condensed chromosome;nucleus;chromosomal part;binding;mitotic chromosome condensation;cell division
g4928.t1	Scaffold_9	273191	276015	gi|472580605|gb|EMS18394.1|	M7X411	Rhodosporidium NP11uloides (strain NP11) (Yeast) (RhodoNP11ula gracilis)	Condensin complex subunit 2	GO:0000796 GO:0007076	condensin complex;mitotic chromosome condensation
g485.t1	Scaffold_3	447702	451404	gi|472581377|gb|EMS19116.1|	M7WM45	Rhodosporidium NP11uloides (strain NP11) (Yeast) (RhodoNP11ula gracilis)	Condensin complex subunit 3	GO:0000796 GO:0005488 GO:0007076	condensin complex;binding;mitotic chromosome condensation
g5685.t1	Scaffold_2	720325	723718	gi|472586661|gb|EMS24180.1|	M7X251	Rhodosporidium NP11uloides (strain NP11) (Yeast) (RhodoNP11ula gracilis)	Conjugated polyketone reductase C1	GO:0005515 GO:0016491 GO:0055114	protein binding;oxidoreductase activity;oxidation-reduction process
g3230.t1	Scaffold_5	414054	415180	gi|342319594|gb|EGU11541.1|	G0T039	Rhodosporidium NP11uloides (strain ATCC 204091 / IIP 30 / MTCC 1151) (Yeast) (RhodoNP11ula glutinis (strain ATCC 204091))	Conserved mitochondrial protein
g2224.t1	Scaffold_14	81848	88433	gi|342319029|gb|EGU10981.1|	G0T211	Rhodosporidium NP11uloides (strain ATCC 204091 / IIP 30 / MTCC 1151) (Yeast) (RhodoNP11ula glutinis (strain ATCC 204091))	Conserved oligomeric Golgi complex subunit 6	GO:0017119 GO:0004799 GO:0031072 GO:0046872 GO:0051082 GO:0006231 GO:0006457 GO:0006891 GO:0032259	Golgi transport complex;thymidylate synthase activity;heat shock protein binding;metal ion binding;unfolded protein binding;dTMP biosynthetic process;protein folding;intra-Golgi vesicle-mediated transport;methylation
g4366.t1	Scaffold_1	1684391	1686745	gi|342321442|gb|EGU13376.1|	G0SVN5	Rhodosporidium NP11uloides (strain ATCC 204091 / IIP 30 / MTCC 1151) (Yeast) (RhodoNP11ula glutinis (strain ATCC 204091))	COP9 signalosome complex subunit
g1307.t1	Scaffold_7	107082	109429	gi|472580363|gb|EMS18170.1|	M7WK05	Rhodosporidium NP11uloides (strain NP11) (Yeast) (RhodoNP11ula gracilis)	COP9 signalosome complex subunit 2	GO:0044424 GO:0005515 GO:0031935	intracellular part;protein binding;regulation of chromatin silencing
g3776.t1	Scaffold_21	108768	110527	gi|472585404|gb|EMS22958.1|	M7XRV5	Rhodosporidium NP11uloides (strain NP11) (Yeast) (RhodoNP11ula gracilis)	COP9 signalosome complex subunit 4	GO:0005515	protein binding
g3595.t1	Scaffold_6	449393	451127	gi|342319213|gb|EGU11163.1|	G0T1F6	Rhodosporidium NP11uloides (strain ATCC 204091 / IIP 30 / MTCC 1151) (Yeast) (RhodoNP11ula glutinis (strain ATCC 204091))	COP9 signalosome complex subunit 5	GO:0005515	protein binding
g583.t1	Scaffold_3	744898	745731	gi|472586079|gb|EMS23621.1|	M7WZW1	Rhodosporidium NP11uloides (strain NP11) (Yeast) (RhodoNP11ula gracilis)	COP9 signalosome complex subunit 6	GO:0005515	protein binding
g3239.t1	Scaffold_5	440720	442011	gi|472581287|gb|EMS19031.1|	M7WLV1	Rhodosporidium NP11uloides (strain NP11) (Yeast) (RhodoNP11ula gracilis)	COP9 signalosome complex subunit 7	GO:0008180 GO:0010388	COP9 signalosome;cullin deneddylation
g717.t1	Scaffold_3	1201803	1205038	gi|472580435|gb|EMS18235.1|	M7WKA2	Rhodosporidium NP11uloides (strain NP11) (Yeast) (RhodoNP11ula gracilis)	COPI vesicle coat beta' subunit	GO:0030126 GO:0005198 GO:0005515 GO:0006886 GO:0006888 GO:0006890 GO:0006891	COPI vesicle coat;structural molecule activity;protein binding;intracellular protein transport;ER to Golgi vesicle-mediated transport;retrograde vesicle-mediated transport, Golgi to ER;intra-Golgi vesicle-mediated transport
g5195.t1	Scaffold_23	191517	192673	gi|472580281|gb|EMS18100.1|	M7WJS7	Rhodosporidium NP11uloides (strain NP11) (Yeast) (RhodoNP11ula gracilis)	Copia-type polyprotein	GO:0003676 GO:0015074	nucleic acid binding;DNA integration
g5196.t1	Scaffold_23	193499	200568	gi|472580281|gb|EMS18100.1|	M7WJS7	Rhodosporidium NP11uloides (strain NP11) (Yeast) (RhodoNP11ula gracilis)	Copia-type polyprotein	GO:0005852 GO:0016282 GO:0033290 GO:0003743 GO:0043022 GO:0001731 GO:0006446 GO:0015074	eukaryotic translation initiation facNP11 3 complex;eukaryotic 43S preinitiation complex;eukaryotic 48S preinitiation complex;translation initiation facNP11 activity;ribosome binding;formation of translation preinitiation complex;regulation of translational initiation;DNA integration
g3505.t1	Scaffold_6	157669	163297	gi|472580281|gb|EMS18100.1|	M7WJS7	Rhodosporidium NP11uloides (strain NP11) (Yeast) (RhodoNP11ula gracilis)	Copia-type polyprotein	GO:0003676 GO:0016787 GO:0015074	nucleic acid binding;hydrolase activity;DNA integration
g2453.t1	Scaffold_11	35471	41121	gi|472586467|gb|EMS23995.1|	M7X1K6	Rhodosporidium NP11uloides (strain NP11) (Yeast) (RhodoNP11ula gracilis)	COPII vesicle coat protein Sec16
g4905.t1	Scaffold_9	173104	175541	gi|472581134|gb|EMS18883.1|	M7XFI8	Rhodosporidium NP11uloides (strain NP11) (Yeast) (RhodoNP11ula gracilis)	COPII-coated vesicle membrane protein
g4206.t1	Scaffold_1	1190891	1191566	gi|472587246|gb|EMS24745.1|	M7X3T6	Rhodosporidium NP11uloides (strain NP11) (Yeast) (RhodoNP11ula gracilis)	COPII-coated vesicle protein	GO:0005783 GO:0016021 GO:0030134 GO:0006621 GO:0006888 GO:0016050	endoplasmic reticulum;integral component of membrane;ER to Golgi transport vesicle;protein retention in ER lumen;ER to Golgi vesicle-mediated transport;vesicle organization
g1579.t1	Scaffold_44	19202	20695	gi|472582131|gb|EMS19833.1|	M7XI67	Rhodosporidium NP11uloides (strain NP11) (Yeast) (RhodoNP11ula gracilis)	COPII-coated vesicle protein SurF4/Erv29	GO:0005783 GO:0005794 GO:0016021 GO:0030134 GO:0097020 GO:0006888	endoplasmic reticulum;Golgi apparatus;integral component of membrane;ER to Golgi transport vesicle;COPII adapNP11 activity;ER to Golgi vesicle-mediated transport
g803.t1	Scaffold_12	179322	182796	gi|342320496|gb|EGU12436.1|	G0SY42	Rhodosporidium NP11uloides (strain ATCC 204091 / IIP 30 / MTCC 1151) (Yeast) (RhodoNP11ula glutinis (strain ATCC 204091))	Copper P-type ATPase CtaA	GO:0016021 GO:0043231 GO:0044444 GO:0000166 GO:0005507 GO:0019829 GO:0006825 GO:0098655	integral component of membrane;intracellular membrane-bounded organelle;cytoplasmic part;nucleotide binding;copper ion binding;cation-transporting ATPase activity;copper ion transport;cation transmembrane transport
g588.t1	Scaffold_3	755168	757634	gi|342320646|gb|EGU12585.1|	G0SX10	Rhodosporidium NP11uloides (strain ATCC 204091 / IIP 30 / MTCC 1151) (Yeast) (RhodoNP11ula glutinis (strain ATCC 204091))	Copper radical oxidase
g4529.t1	Scaffold_28	85074	86293	gi|472587615|gb|EMS25111.1|	M7X444	Rhodosporidium NP11uloides (strain NP11) (Yeast) (RhodoNP11ula gracilis)	Copper transporter	GO:0016021 GO:0005375 GO:0035434	integral component of membrane;copper ion transmembrane transporter activity;copper ion transmembrane transport
g1380.t1	Scaffold_7	375357	376767	gi|472582558|gb|EMS20236.1|	M7WQC9	Rhodosporidium NP11uloides (strain NP11) (Yeast) (RhodoNP11ula gracilis)	Coproporphyrinogen III oxidase	GO:0004109 GO:0042803 GO:0006779 GO:0044711 GO:0044763 GO:0046148 GO:0055114	coproporphyrinogen oxidase activity;protein homodimerization activity;porphyrin-containing compound biosynthetic process;single-organism biosynthetic process;single-organism cellular process;pigment biosynthetic process;oxidation-reduction process
g1817.t1	Scaffold_25	47863	49746	gi|472587859|gb|EMS25355.1|	M7X5I7	Rhodosporidium NP11uloides (strain NP11) (Yeast) (RhodoNP11ula gracilis)	CorA family metal ion transporter	GO:0016020 GO:0046873 GO:0030001 GO:0055085	membrane;metal ion transmembrane transporter activity;metal ion transport;transmembrane transport
g1818.t1	Scaffold_25	51751	53296	gi|472587860|gb|EMS25356.1|	M7X4V1	Rhodosporidium NP11uloides (strain NP11) (Yeast) (RhodoNP11ula gracilis)	CORD and CS domain containing protein
g4595.t1	Scaffold_20	29949	33746	gi|472584976|gb|EMS22551.1|	M7WWR4	Rhodosporidium NP11uloides (strain NP11) (Yeast) (RhodoNP11ula gracilis)	Coronin 7	GO:0016020 GO:0005515	membrane;protein binding
g2291.t1	Scaffold_14	302724	308696	gi|472585688|gb|EMS23239.1|	M7XHA5	Rhodosporidium NP11uloides (strain NP11) (Yeast) (RhodoNP11ula gracilis)	Cox20/FAM36A family protein	GO:0016020	membrane
g5541.t1	Scaffold_2	179417	181476	gi|472588457|gb|EMS25929.1|	M7XPT0	Rhodosporidium NP11uloides (strain NP11) (Yeast) (RhodoNP11ula gracilis)	CRAL/TRIO domain-containing protein
g4475.t1	Scaffold_1	2083818	2086464	gi|472587237|gb|EMS24736.1|	M7X362	Rhodosporidium NP11uloides (strain NP11) (Yeast) (RhodoNP11ula gracilis)	Cryptochrome DASH	GO:0003913 GO:0006281 EC:4.1.99	DNA photolyase activity;DNA repair
g2674.t1	Scaffold_18	230643	233820	gi|342319943|gb|EGU11888.1|	G0SZH4	Rhodosporidium NP11uloides (strain ATCC 204091 / IIP 30 / MTCC 1151) (Yeast) (RhodoNP11ula glutinis (strain ATCC 204091))	Crystal protein
g5915.t1	Scaffold_36	94358	94807	gi|472585455|gb|EMS23009.1|	M7XGK6	Rhodosporidium NP11uloides (strain NP11) (Yeast) (RhodoNP11ula gracilis)	CsbD-like family protein	GO:0016831 GO:0019752	carboxy-lyase activity;carboxylic acid metabolic process
g4324.t1	Scaffold_1	1550869	1553421	gi|472583444|gb|EMS21077.1|	M7WKR4	Rhodosporidium NP11uloides (strain NP11) (Yeast) (RhodoNP11ula gracilis)	CTP synthase (EC 6.3.4.2) (UTP--ammonia ligase)	GO:0003883 GO:0005524 GO:0006541 GO:0044210	CTP synthase activity;ATP binding;glutamine metabolic process;'de novo' CTP biosynthetic process
g2233.t1	Scaffold_14	111096	113050	gi|472585546|gb|EMS23097.1|	M7WRB3	Rhodosporidium NP11uloides (strain NP11) (Yeast) (RhodoNP11ula gracilis)	Cullin 1	GO:0019005 GO:0031625 GO:0061630 GO:0042787	SCF ubiquitin ligase complex;ubiquitin protein ligase binding;ubiquitin protein ligase activity;protein ubiquitination involved in ubiquitin-dependent protein catabolic process
g5268.t1	Scaffold_32	113056	119070	gi|472588152|gb|EMS25624.1|	M7XNY4	Rhodosporidium NP11uloides (strain NP11) (Yeast) (RhodoNP11ula gracilis)	Cullin 3	GO:0031461 GO:0031625 GO:0006511	cullin-RING ubiquitin ligase complex;ubiquitin protein ligase binding;ubiquitin-dependent protein catabolic process
g3194.t1	Scaffold_5	302122	305710	gi|472585198|gb|EMS22764.1|	M7XG05	Rhodosporidium NP11uloides (strain NP11) (Yeast) (RhodoNP11ula gracilis)	Cullin 4	GO:0031461 GO:0043231 GO:0031625 GO:0006511 GO:0006974 GO:0009791 GO:0016567 GO:0048367 GO:0048608 GO:0050789	cullin-RING ubiquitin ligase complex;intracellular membrane-bounded organelle;ubiquitin protein ligase binding;ubiquitin-dependent protein catabolic process;cellular response to DNA damage stimulus;post-embryonic development;protein ubiquitination;shoot system development;reproductive structure development;regulation of biological process
g3159.t1	Scaffold_5	154214	157508	gi|472580314|gb|EMS18127.1|	M7WCM1	Rhodosporidium NP11uloides (strain NP11) (Yeast) (RhodoNP11ula gracilis)	Cullin-associated NEDD8-dissociated protein 1	GO:0043227 GO:0044424 GO:0005488	membrane-bounded organelle;intracellular part;binding
g3654.t1	Scaffold_6	635514	636327	gi|342320047|gb|EGU11990.1|	G0SYQ7	Rhodosporidium NP11uloides (strain ATCC 204091 / IIP 30 / MTCC 1151) (Yeast) (RhodoNP11ula glutinis (strain ATCC 204091))	Cupin domain protein
g1480.t1	Scaffold_7	691916	693337	gi|472582606|gb|EMS20284.1|	M7X9C4	Rhodosporidium NP11uloides (strain NP11) (Yeast) (RhodoNP11ula gracilis)	CWC16 protein family protein	GO:0005684 GO:0008270	U2-type spliceosomal complex;zinc ion binding
g1950.t1	Scaffold_24	177650	179252	gi|472582495|gb|EMS20181.1|	M7WQ53	Rhodosporidium NP11uloides (strain NP11) (Yeast) (RhodoNP11ula gracilis)	Cyclin
g241.t1	Scaffold_4	701890	703337	gi|342319347|gb|EGU11296.1|	G0T0Z7	Rhodosporidium NP11uloides (strain ATCC 204091 / IIP 30 / MTCC 1151) (Yeast) (RhodoNP11ula glutinis (strain ATCC 204091))	Cyclin	GO:0005634 GO:2000045	nucleus;regulation of G1/S transition of mitotic cell cycle
g5340.t1	Scaffold_22	181264	182792	gi|472586736|gb|EMS24255.1|	M7X2F1	Rhodosporidium NP11uloides (strain NP11) (Yeast) (RhodoNP11ula gracilis)	Cyclin H	GO:0005675 GO:0006357 GO:0010604 GO:0031325 GO:0045859	holo TFIIH complex;regulation of transcription from RNA polymerase II promoter;positive regulation of macromolecule metabolic process;positive regulation of cellular metabolic process;regulation of protein kinase activity
g2194.t1	Scaffold_10	626102	628123	gi|472583738|gb|EMS21362.1|	M7WLI3	Rhodosporidium NP11uloides (strain NP11) (Yeast) (RhodoNP11ula gracilis)	Cyclin L1	GO:0044424 GO:0005488 GO:0006810	intracellular part;binding;transport
g887.t1	Scaffold_12	432613	434046	gi|472588019|gb|EMS25515.1|	M7X5Y7	Rhodosporidium NP11uloides (strain NP11) (Yeast) (RhodoNP11ula gracilis)	Cyclin Pch1	GO:0001932 GO:0006355 GO:0018193	regulation of protein phosphorylation;regulation of transcription, DNA-templated;peptidyl-amino acid modification
g2798.t1	Scaffold_26	226021	227525	gi|472583128|gb|EMS20782.1|	M7WJY5	Rhodosporidium NP11uloides (strain NP11) (Yeast) (RhodoNP11ula gracilis)	Cyclin PHO80-like family protein	GO:0019901 GO:0000079	protein kinase binding;regulation of cyclin-dependent protein serine/threonine kinase activity
g835.t1	Scaffold_12	271044	271757	gi|472587947|gb|EMS25443.1|	M7XYQ8	Rhodosporidium NP11uloides (strain NP11) (Yeast) (RhodoNP11ula gracilis)	Cyclin-dependent kinases regulaNP11y subunit	GO:0005634 GO:0005829 GO:0008270 GO:0016301 GO:0032403 GO:0061575 GO:0032147 GO:0045737 GO:0051301	nucleus;cytosol;zinc ion binding;kinase activity;protein complex binding;cyclin-dependent protein serine/threonine kinase activaNP11 activity;activation of protein kinase activity;positive regulation of cyclin-dependent protein serine/threonine kinase activity;cell division
g2704.t1	Scaffold_18	346973	348606	gi|328862840|gb|EGG11940.1|	F4R6V8	Melampsora larici-populina (strain 98AG31 / pathotype 3-4-7) (Poplar leaf rust fungus)	Cyclin-dependent kinases regulaNP11y subunit	GO:0005737 GO:0005515 GO:0016301 GO:0016538 GO:0030295 GO:0000079 GO:0045860 GO:0051301 EC:2.7.1	cytoplasm;protein binding;kinase activity;cyclin-dependent protein serine/threonine kinase regulaNP11 activity;protein kinase activaNP11 activity;regulation of cyclin-dependent protein serine/threonine kinase activity;positive regulation of protein kinase activity;cell division
g4788.t1	Scaffold_29	19011	22639	gi|472580644|gb|EMS18428.1|	M7XE81	Rhodosporidium NP11uloides (strain NP11) (Yeast) (RhodoNP11ula gracilis)	Cyclin-dependent protein kinase	GO:0004674 GO:0005524 GO:0006468 EC:2.7.11	protein serine/threonine kinase activity;ATP binding;protein phosphorylation
g89.t1	Scaffold_4	213994	215582	gi|472581896|gb|EMS19604.1|	M7X7F9	Rhodosporidium NP11uloides (strain NP11) (Yeast) (RhodoNP11ula gracilis)	Cyclin-dependent protein kinase	GO:0004674 GO:0005524 GO:0000122 GO:0006468 GO:0048522 GO:0051726 EC:2.7.11	protein serine/threonine kinase activity;ATP binding;negative regulation of transcription from RNA polymerase II promoter;protein phosphorylation;positive regulation of cellular process;regulation of cell cycle
g1876.t1	Scaffold_25	220618	224538	gi|342320484|gb|EGU12424.1|	G0SY30	Rhodosporidium NP11uloides (strain ATCC 204091 / IIP 30 / MTCC 1151) (Yeast) (RhodoNP11ula glutinis (strain ATCC 204091))	Cyclin-dependent protein kinase inhibiNP11	GO:0005737 GO:0005515 GO:0008889 GO:0016301 GO:0006071 GO:0006629 GO:0016310	cytoplasm;protein binding;glycerophosphodiester phosphodiesterase activity;kinase activity;glycerol metabolic process;lipid metabolic process;phosphorylation
g2398.t1	Scaffold_35	103004	107950	gi|342320578|gb|EGU12518.1|	G0SXQ5	Rhodosporidium NP11uloides (strain ATCC 204091 / IIP 30 / MTCC 1151) (Yeast) (RhodoNP11ula glutinis (strain ATCC 204091))	Cyclin-dependent protein kinase inhibiNP11	GO:0005779 GO:0008022 GO:0008270 GO:0016301 GO:0006625 GO:0016310	integral component of peroxisomal membrane;protein C-terminus binding;zinc ion binding;kinase activity;protein targeting to peroxisome;phosphorylation
g2888.t1	Scaffold_8	159149	159999	gi|472586686|gb|EMS24205.1|	M7X276	Rhodosporidium NP11uloides (strain NP11) (Yeast) (RhodoNP11ula gracilis)	Cyclophilin-RNA interacting protein	GO:0071011 GO:0048523	precatalytic spliceosome;negative regulation of cellular process
g5042.t1	Scaffold_9	622130	623162	gi|472581776|gb|EMS19491.1|	M7WN38	Rhodosporidium NP11uloides (strain NP11) (Yeast) (RhodoNP11ula gracilis)	Cys-rich family protein
g5848.t1	Scaffold_2	1227084	1228089	gi|342321613|gb|EGU13546.1|	G0SUZ6	Rhodosporidium NP11uloides (strain ATCC 204091 / IIP 30 / MTCC 1151) (Yeast) (RhodoNP11ula glutinis (strain ATCC 204091))	Cys/Met metabolism pyridoxal-phosphate-dependent enzyme
g331.t1	Scaffold_4	1051465	1054675	gi|472583618|gb|EMS21251.1|	M7WT61	Rhodosporidium NP11uloides (strain NP11) (Yeast) (RhodoNP11ula gracilis)	Cystathionine beta-lyase	GO:0005737 GO:0004121 GO:0004496 GO:0005524 GO:0030170 GO:0008299 GO:0016310 GO:0071266	cytoplasm;cystathionine beta-lyase activity;mevalonate kinase activity;ATP binding;pyridoxal phosphate binding;isoprenoid biosynthetic process;phosphorylation;'de novo' L-methionine biosynthetic process
g5247.t1	Scaffold_32	37718	39539	gi|472588124|gb|EMS25596.1|	M7X5H7	Rhodosporidium NP11uloides (strain NP11) (Yeast) (RhodoNP11ula gracilis)	Cystathionine beta-synthase	GO:0005737 GO:0004124 GO:0030170 GO:0006535	cytoplasm;cysteine synthase activity;pyridoxal phosphate binding;cysteine biosynthetic process from serine
g3555.t1	Scaffold_6	330844	331926	gi|472584268|gb|EMS21874.1|	M7XDJ0	Rhodosporidium NP11uloides (strain NP11) (Yeast) (RhodoNP11ula gracilis)	Cystathionine beta-synthase (Beta-thionase)	GO:0005622 GO:0030554	intracellular;adenyl nucleotide binding
g3603.t1	Scaffold_6	474649	476271	gi|472584245|gb|EMS21851.1|	M7WUV4	Rhodosporidium NP11uloides (strain NP11) (Yeast) (RhodoNP11ula gracilis)	Cystathionine gamma-lyase	GO:0016021 GO:0016829 GO:0030170 GO:0006534	integral component of membrane;lyase activity;pyridoxal phosphate binding;cysteine metabolic process
g4002.t1	Scaffold_1	553962	556627	gi|472581103|gb|EMS18858.1|	M7XFG9	Rhodosporidium NP11uloides (strain NP11) (Yeast) (RhodoNP11ula gracilis)	Cystathionine gamma-synthase	GO:0003824 GO:0030170	catalytic activity;pyridoxal phosphate binding
g1728.t1	Scaffold_31	11788	14207	gi|472584961|gb|EMS22536.1|	M7WWQ2	Rhodosporidium NP11uloides (strain NP11) (Yeast) (RhodoNP11ula gracilis)	Cystathionine gamma-synthase	GO:0003824 GO:0030170	catalytic activity;pyridoxal phosphate binding
g2148.t1	Scaffold_10	403502	403804	gi|402220708|gb|EJU00779.1|	M5FWL7	Dacryopinax primogenitus (strain DJM 731) (Brown rot fungus)	Cysteine desulfurase	GO:0030170 GO:0031071 GO:0044571	pyridoxal phosphate binding;cysteine desulfurase activity;[2Fe-2S] cluster assembly
g2149.t1	Scaffold_10	405918	408050	gi|472583646|gb|EMS21270.1|	M7WTT0	Rhodosporidium NP11uloides (strain NP11) (Yeast) (RhodoNP11ula gracilis)	Cysteine desulfurase	GO:0030170 GO:0031071 GO:0044571	pyridoxal phosphate binding;cysteine desulfurase activity;[2Fe-2S] cluster assembly
g3096.t1	Scaffold_8	844762	846754	gi|342321655|gb|EGU13587.1|	G0SUB7	Rhodosporidium NP11uloides (strain ATCC 204091 / IIP 30 / MTCC 1151) (Yeast) (RhodoNP11ula glutinis (strain ATCC 204091))	Cysteine protease ATG4	GO:0044424 GO:0008233 GO:0006810 GO:0006914 GO:0019538	intracellular part;peptidase activity;transport;autophagy;protein metabolic process
g2919.t1	Scaffold_8	265375	267387	gi|472586590|gb|EMS24109.1|	M7XJQ5	Rhodosporidium NP11uloides (strain NP11) (Yeast) (RhodoNP11ula gracilis)	Cysteine synthase	GO:0006535	cysteine biosynthetic process from serine
g3049.t1	Scaffold_8	688651	690950	gi|472586616|gb|EMS24135.1|	M7X200	Rhodosporidium NP11uloides (strain NP11) (Yeast) (RhodoNP11ula gracilis)	Cysteine synthase	GO:0005737 GO:0016021	cytoplasm;integral component of membrane
g3132.t1	Scaffold_5	50608	51324	gi|472585058|gb|EMS22624.1|	M7XFL2	Rhodosporidium NP11uloides (strain NP11) (Yeast) (RhodoNP11ula gracilis)	Cysteine-rich PDZ-binding protein
g4745.t1	Scaffold_30	156905	165105	gi|472583340|gb|EMS20983.1|	M7XLD2	Rhodosporidium NP11uloides (strain NP11) (Yeast) (RhodoNP11ula gracilis)	Cysteine-type endopeptidase, separase	GO:0005634 GO:0005515 GO:0008233 GO:0006508	nucleus;protein binding;peptidase activity;proteolysis
g3835.t1	Scaffold_21	322707	325870	gi|472585293|gb|EMS22847.1|	M7WQN8	Rhodosporidium NP11uloides (strain NP11) (Yeast) (RhodoNP11ula gracilis)	Cysteinyl-trna synthetase	GO:0004817 GO:0005524 GO:0006423	cysteine-tRNA ligase activity;ATP binding;cysteinyl-tRNA aminoacylation
g2518.t1	Scaffold_11	273442	274773	gi|472583192|gb|EMS20846.1|	M7WS10	Rhodosporidium NP11uloides (strain NP11) (Yeast) (RhodoNP11ula gracilis)	Cystinosin	GO:0005773 GO:0016020	vacuole;membrane
g874.t1	Scaffold_12	392364	394039	gi|472588004|gb|EMS25500.1|	M7X5X6	Rhodosporidium NP11uloides (strain NP11) (Yeast) (RhodoNP11ula gracilis)	Cystinosin/ERS1p repeat protein	GO:0016021	integral component of membrane
g71.t1	Scaffold_4	136846	137975	gi|342320023|gb|EGU11967.1|	G0SZ74	Rhodosporidium NP11uloides (strain ATCC 204091 / IIP 30 / MTCC 1151) (Yeast) (RhodoNP11ula glutinis (strain ATCC 204091))	Cytidine deaminase	GO:0004126 GO:0008270 GO:0009972	cytidine deaminase activity;zinc ion binding;cytidine deamination
g629.t1	Scaffold_3	870586	871546	gi|472581352|gb|EMS19091.1|	M7WM16	Rhodosporidium NP11uloides (strain NP11) (Yeast) (RhodoNP11ula gracilis)	Cytidylyltransferase family protein	GO:0016740	transferase activity
g4984.t1	Scaffold_9	446501	447008	gi|472581858|gb|EMS19573.1|	M7XHE0	Rhodosporidium NP11uloides (strain NP11) (Yeast) (RhodoNP11ula gracilis)	Cytochrome b mrna processing protein, CBP4
g909.t1	Scaffold_12	523842	524527	gi|328852940|gb|EGG02082.1|	F4RZY5	Melampsora larici-populina (strain 98AG31 / pathotype 3-4-7) (Poplar leaf rust fungus)	Cytochrome b-c1 complex subunit 7	GO:0005750 GO:0008121 GO:0006122 GO:0009060 GO:0034551 EC:1.10.2.2	mitochondrial respiraNP11y chain complex III;ubiquinol-cytochrome-c reductase activity;mitochondrial electron transport, ubiquinol to cytochrome c;aerobic respiration;mitochondrial respiraNP11y chain complex III assembly
g5519.t1	Scaffold_2	86588	87444	gi|342319072|gb|EGU11023.1|	G0T1M4	Rhodosporidium NP11uloides (strain ATCC 204091 / IIP 30 / MTCC 1151) (Yeast) (RhodoNP11ula glutinis (strain ATCC 204091))	Cytochrome b-c1 complex subunit 8	GO:0016021 GO:0008121 GO:1902600 EC:1.10.2.2	integral component of membrane;ubiquinol-cytochrome-c reductase activity;hydrogen ion transmembrane transport
g1770.t1	Scaffold_31	143715	144847	gi|472584927|gb|EMS22502.1|	M7WPM4	Rhodosporidium NP11uloides (strain NP11) (Yeast) (RhodoNP11ula gracilis)	Cytochrome b5	GO:0012505 GO:0016021 GO:0020037	endomembrane system;integral component of membrane;heme binding
g2923.t1	Scaffold_8	279300	280082	gi|472586584|gb|EMS24103.1|	M7XV31	Rhodosporidium NP11uloides (strain NP11) (Yeast) (RhodoNP11ula gracilis)	Cytochrome b5	GO:0020037	heme binding
g2395.t1	Scaffold_35	84708	86007	gi|472587497|gb|EMS24993.1|	M7XXK0	Rhodosporidium NP11uloides (strain NP11) (Yeast) (RhodoNP11ula gracilis)	Cytochrome b5 reductase 4	GO:0020037	heme binding
g559.t1	Scaffold_3	673492	674431	gi|472584359|gb|EMS21953.1|	M7XP32	Rhodosporidium NP11uloides (strain NP11) (Yeast) (RhodoNP11ula gracilis)	Cytochrome b5 type b (Outer mitochondrial membrane)	GO:0016021 GO:0020037 GO:0046872	integral component of membrane;heme binding;metal ion binding
g5120.t1	Scaffold_27	180531	181779	gi|472585841|gb|EMS23383.1|	M7XT29	Rhodosporidium NP11uloides (strain NP11) (Yeast) (RhodoNP11ula gracilis)	Cytochrome b561	GO:0016021	integral component of membrane
g3306.t1	Scaffold_5	651979	654359	gi|472585241|gb|EMS22807.1|	M7WQK7	Rhodosporidium NP11uloides (strain NP11) (Yeast) (RhodoNP11ula gracilis)	Cytochrome b561/ferric reductase transmembrane domain containing protein
g2816.t1	Scaffold_26	288937	289346	gi|472586435|gb|EMS23963.1|	M7XUP6	Rhodosporidium NP11uloides (strain NP11) (Yeast) (RhodoNP11ula gracilis)	Cytochrome c oxidase assembly protein	GO:0005634 GO:0005740 GO:0005829 GO:0016021	nucleus;mitochondrial envelope;cytosol;integral component of membrane
g4840.t1	Scaffold_29	196334	196738	gi|472584910|gb|EMS22485.1|	M7WX95	Rhodosporidium NP11uloides (strain NP11) (Yeast) (RhodoNP11ula gracilis)	Cytochrome c oxidase assembly protein
g180.t1	Scaffold_4	518959	519942	gi|342319374|gb|EGU11323.1|	G0T124	Rhodosporidium NP11uloides (strain ATCC 204091 / IIP 30 / MTCC 1151) (Yeast) (RhodoNP11ula glutinis (strain ATCC 204091))	Cytochrome c oxidase assembly protein COX11	GO:0005743 GO:0005758 GO:0005761 GO:0016021 GO:0005507 GO:0006461 GO:0009060	mitochondrial inner membrane;mitochondrial intermembrane space;mitochondrial ribosome;integral component of membrane;copper ion binding;protein complex assembly;aerobic respiration
g2498.t1	Scaffold_11	202638	204341	gi|472586316|gb|EMS23844.1|	M7XIY2	Rhodosporidium NP11uloides (strain NP11) (Yeast) (RhodoNP11ula gracilis)	Cytochrome c oxidase assembly protein COX15	GO:0016021 GO:0016627 GO:0006784 GO:0055114	integral component of membrane;oxidoreductase activity, acting on the CH-CH group of donors;heme a biosynthetic process;oxidation-reduction process
g2188.t1	Scaffold_10	599130	601569	gi|472583710|gb|EMS21334.1|	M7XC46	Rhodosporidium NP11uloides (strain NP11) (Yeast) (RhodoNP11ula gracilis)	Cytochrome c oxidase assembly protein COX16	GO:0031966	mitochondrial membrane
g4540.t1	Scaffold_28	129775	130496	gi|472587662|gb|EMS25158.1|	M7XY00	Rhodosporidium NP11uloides (strain NP11) (Yeast) (RhodoNP11ula gracilis)	Cytochrome c oxidase assembly protein COX19	GO:0005737 GO:0000166 GO:0044237	cytoplasm;nucleotide binding;cellular metabolic process
g5506.t1	Scaffold_15	437770	438160	gi|472584051|gb|EMS21667.1|	M7WMD2	Rhodosporidium NP11uloides (strain NP11) (Yeast) (RhodoNP11ula gracilis)	Cytochrome c oxidase biogenesis protein Cmc1-like protein
g1327.t1	Scaffold_7	188994	189407	gi|472582651|gb|EMS20329.1|	M7X9F6	Rhodosporidium NP11uloides (strain NP11) (Yeast) (RhodoNP11ula gracilis)	Cytochrome c oxidase biogenesis protein Cmc1-like protein	GO:0005739	mitochondrion
g2826.t1	Scaffold_39	18768	19191	gi|472587456|gb|EMS24952.1|	M7WWG9	Rhodosporidium NP11uloides (strain NP11) (Yeast) (RhodoNP11ula gracilis)	Cytochrome c oxidase copper chaperone	GO:0005758 GO:0016531 GO:0006825	mitochondrial intermembrane space;copper chaperone activity;copper ion transport
g2155.t1	Scaffold_10	432702	435934	gi|472583764|gb|EMS21388.1|	M7XMJ4	Rhodosporidium NP11uloides (strain NP11) (Yeast) (RhodoNP11ula gracilis)	Cytochrome c oxidase subunit IV	GO:0005751 GO:0004129 GO:0006123	mitochondrial respiraNP11y chain complex IV;cytochrome-c oxidase activity;mitochondrial electron transport, cytochrome c to oxygen
g4958.t1	Scaffold_9	368133	369264	gi|472580583|gb|EMS18372.1|	M7WD99	Rhodosporidium NP11uloides (strain NP11) (Yeast) (RhodoNP11ula gracilis)	Cytochrome c oxidase subunit VIb	GO:0005739 GO:0004129 GO:1902600	mitochondrion;cytochrome-c oxidase activity;hydrogen ion transmembrane transport
g5144.t1	Scaffold_23	17138	17633	gi|472580396|gb|EMS18200.1|	M7WK44	Rhodosporidium NP11uloides (strain NP11) (Yeast) (RhodoNP11ula gracilis)	Cytochrome c oxidase subunit VIIc	GO:0016021 GO:0004129 GO:1902600	integral component of membrane;cytochrome-c oxidase activity;hydrogen ion transmembrane transport
g2686.t1	Scaffold_18	279220	279663	gi|472583331|gb|EMS20974.1|	M7XB39	Rhodosporidium NP11uloides (strain NP11) (Yeast) (RhodoNP11ula gracilis)	Cytochrome c oxidase, subunit VIb	GO:0005739 GO:0004129 GO:0044699	mitochondrion;cytochrome-c oxidase activity;single-organism process
g125.t1	Scaffold_4	333529	338531	gi|472581909|gb|EMS19617.1|	M7WGQ1	Rhodosporidium NP11uloides (strain NP11) (Yeast) (RhodoNP11ula gracilis)	Cytochrome c1	GO:0005750 GO:0005856 GO:0005506 GO:0020037 GO:0045153 GO:0006122 GO:0006909	mitochondrial respiraNP11y chain complex III;cytoskeleton;iron ion binding;heme binding;electron transporter, transferring electrons within CoQH2-cytochrome c reductase complex activity;mitochondrial electron transport, ubiquinol to cytochrome c;phagocytosis
g1108.t1	Scaffold_17	254960	255600	gi|342320192|gb|EGU12134.1|	G0SYH6	Rhodosporidium NP11uloides (strain ATCC 204091 / IIP 30 / MTCC 1151) (Yeast) (RhodoNP11ula glutinis (strain ATCC 204091))	Cytochrome C1 heme lyase	GO:0005739 GO:0004408	mitochondrion;holocytochrome-c synthase activity
g5090.t1	Scaffold_27	98188	100270	gi|472585829|gb|EMS23371.1|	M7WZ65	Rhodosporidium NP11uloides (strain NP11) (Yeast) (RhodoNP11ula gracilis)	Cytochrome P450	GO:0016021 GO:0004497 GO:0005506 GO:0016705 GO:0020037 GO:0055114	integral component of membrane;monooxygenase activity;iron ion binding;oxidoreductase activity, acting on paired donors, with incorporation or reduction of molecular oxygen;heme binding;oxidation-reduction process
g5057.t1	Scaffold_9	671682	673947	gi|472581763|gb|EMS19478.1|	M7XH57	Rhodosporidium NP11uloides (strain NP11) (Yeast) (RhodoNP11ula gracilis)	Cytochrome P450, family 2, subfamily U	GO:0043231 GO:0005506 GO:0016709 GO:0020037 GO:0044281 GO:0044550 GO:0055114 EC:1.14.13	intracellular membrane-bounded organelle;iron ion binding;oxidoreductase activity, acting on paired donors, with incorporation or reduction of molecular oxygen, NAD(P)H as one donor, and incorporation of one atom of oxygen;heme binding;small molecule metabolic process;secondary metabolite biosynthetic process;oxidation-reduction process
g986.t1	Scaffold_19	220346	222657	gi|472586246|gb|EMS23774.1|	M7XIT0	Rhodosporidium NP11uloides (strain NP11) (Yeast) (RhodoNP11ula gracilis)	Cytochrome P450, family 3, subfamily A	GO:0016021 GO:0004497 GO:0005506 GO:0016705 GO:0020037 GO:0055114	integral component of membrane;monooxygenase activity;iron ion binding;oxidoreductase activity, acting on paired donors, with incorporation or reduction of molecular oxygen;heme binding;oxidation-reduction process
g2845.t1	Scaffold_8	5513	7893	gi|472581899|gb|EMS19607.1|	M7WGP2	Rhodosporidium NP11uloides (strain NP11) (Yeast) (RhodoNP11ula gracilis)	Cytochrome P450, family 4, subfamily A	GO:0016020 GO:0005506 GO:0016705 GO:0020037 GO:0055114	membrane;iron ion binding;oxidoreductase activity, acting on paired donors, with incorporation or reduction of molecular oxygen;heme binding;oxidation-reduction process
g5206.t1	Scaffold_23	227331	229627	gi|472582375|gb|EMS20067.1|	M7WHV7	Rhodosporidium NP11uloides (strain NP11) (Yeast) (RhodoNP11ula gracilis)	Cytochrome P450, family 51 (Sterol 14-demethylase)	GO:0016020 GO:0004497 GO:0005506 GO:0008168 GO:0016705 GO:0020037 GO:0032259 GO:0055114	membrane;monooxygenase activity;iron ion binding;methyltransferase activity;oxidoreductase activity, acting on paired donors, with incorporation or reduction of molecular oxygen;heme binding;methylation;oxidation-reduction process
g5724.t1	Scaffold_2	845808	847381	gi|472588264|gb|EMS25736.1|	M7X5Z5	Rhodosporidium NP11uloides (strain NP11) (Yeast) (RhodoNP11ula gracilis)	Cytochrome P450, family 8, subfamily B (Sterol 12-alpha-hydroxylase)	GO:0004497 GO:0005506 GO:0016705 GO:0020037 GO:0055114	monooxygenase activity;iron ion binding;oxidoreductase activity, acting on paired donors, with incorporation or reduction of molecular oxygen;heme binding;oxidation-reduction process
g3398.t1	Scaffold_5	958101	960208	gi|472580520|gb|EMS18312.1|	M7WD54	Rhodosporidium NP11uloides (strain NP11) (Yeast) (RhodoNP11ula gracilis)	Cytochrome-b5 reductase	GO:0016491 GO:0055114	oxidoreductase activity;oxidation-reduction process
g1050.t1	Scaffold_17	41581	42592	gi|472582199|gb|EMS19895.1|	M7WPV3	Rhodosporidium NP11uloides (strain NP11) (Yeast) (RhodoNP11ula gracilis)	Cytokinin riboside 5'-monophosphate phosphoribohydrolase LOG family protein	GO:0016787	hydrolase activity
g1953.t1	Scaffold_24	185425	187681	gi|342319547|gb|EGU11495.1|	G0T0R6	Rhodosporidium NP11uloides (strain ATCC 204091 / IIP 30 / MTCC 1151) (Yeast) (RhodoNP11ula glutinis (strain ATCC 204091))	Cytoplasm protein	GO:0030126 GO:0030131 GO:0005515 GO:0006886 GO:0006890	COPI vesicle coat;clathrin adapNP11 complex;protein binding;intracellular protein transport;retrograde vesicle-mediated transport, Golgi to ER
g1954.t1	Scaffold_24	188134	193144	gi|342319547|gb|EGU11495.1|	G0T0R6	Rhodosporidium NP11uloides (strain ATCC 204091 / IIP 30 / MTCC 1151) (Yeast) (RhodoNP11ula glutinis (strain ATCC 204091))	Cytoplasm protein	GO:0030126 GO:0005515 GO:0006890 GO:0015031	COPI vesicle coat;protein binding;retrograde vesicle-mediated transport, Golgi to ER;protein transport
g412.t1	Scaffold_3	204259	219424	gi|472586012|gb|EMS23554.1|	M7XI29	Rhodosporidium NP11uloides (strain NP11) (Yeast) (RhodoNP11ula gracilis)	Cytoplasmic dynein heavy chain 1	GO:0030286 GO:0003777 GO:0005524 GO:0016887 GO:0007018	dynein complex;microtubule moNP11 activity;ATP binding;ATPase activity;microtubule-based movement
g4305.t1	Scaffold_1	1502020	1503098	gi|342321407|gb|EGU13341.1|	G0SVK0	Rhodosporidium NP11uloides (strain ATCC 204091 / IIP 30 / MTCC 1151) (Yeast) (RhodoNP11ula glutinis (strain ATCC 204091))	Cytoplasmic protein
g1239.t1	Scaffold_16	231652	233597	gi|342321069|gb|EGU13007.1|	G0SWT3	Rhodosporidium NP11uloides (strain ATCC 204091 / IIP 30 / MTCC 1151) (Yeast) (RhodoNP11ula glutinis (strain ATCC 204091))	Cytoplasmic protein	GO:0044424 GO:0006810	intracellular part;transport
g1258.t1	Scaffold_16	301226	302950	gi|342321278|gb|EGU13212.1|	G0SV71	Rhodosporidium NP11uloides (strain ATCC 204091 / IIP 30 / MTCC 1151) (Yeast) (RhodoNP11ula glutinis (strain ATCC 204091))	Cytoplasmic protein	GO:0005634 GO:0000981 GO:0008270 GO:0006355	nucleus;RNA polymerase II transcription facNP11 activity, sequence-specific DNA binding;zinc ion binding;regulation of transcription, DNA-templated
g1058.t1	Scaffold_17	69794	71260	gi|342320175|gb|EGU12117.1|	G0SYF9	Rhodosporidium NP11uloides (strain ATCC 204091 / IIP 30 / MTCC 1151) (Yeast) (RhodoNP11ula glutinis (strain ATCC 204091))	Cytoplasmic protein	GO:0005737	cytoplasm
g3564.t1	Scaffold_6	357591	362998	gi|342319197|gb|EGU11147.1|	G0T1E0	Rhodosporidium NP11uloides (strain ATCC 204091 / IIP 30 / MTCC 1151) (Yeast) (RhodoNP11ula glutinis (strain ATCC 204091))	Cytoplasmic protein	GO:0005634 GO:0003677 GO:0003824 GO:0008270 GO:0006351	nucleus;DNA binding;catalytic activity;zinc ion binding;transcription, DNA-templated
g5476.t1	Scaffold_15	328917	330846	gi|472582354|gb|EMS20046.1|	M7WPQ5	Rhodosporidium NP11uloides (strain NP11) (Yeast) (RhodoNP11ula gracilis)	Cytoplasmic tRNA 2-thiolation protein 1	GO:0008033 GO:0043412	tRNA processing;macromolecule modification
g1661.t1	Scaffold_13	296845	298274	gi|472582782|gb|EMS20453.1|	M7XJW4	Rhodosporidium NP11uloides (strain NP11) (Yeast) (RhodoNP11ula gracilis)	Cytosine deaminase
g3226.t1	Scaffold_5	398922	399774	gi|342319597|gb|EGU11544.1|	G0T042	Rhodosporidium NP11uloides (strain ATCC 204091 / IIP 30 / MTCC 1151) (Yeast) (RhodoNP11ula glutinis (strain ATCC 204091))	Cytosine deaminase	GO:0008251 GO:0008270 GO:0002100 GO:0055086 GO:0072527 EC:3.5.4	tRNA-specific adenosine deaminase activity;zinc ion binding;tRNA wobble adenosine to inosine editing;nucleobase-containing small molecule metabolic process;pyrimidine-containing compound metabolic process
g2558.t1	Scaffold_11	416375	418252	gi|472583141|gb|EMS20795.1|	M7WSE6	Rhodosporidium NP11uloides (strain NP11) (Yeast) (RhodoNP11ula gracilis)	Cytosine-purine permease	GO:0016021 GO:0015205 GO:0015851 GO:0055085	integral component of membrane;nucleobase transmembrane transporter activity;nucleobase transport;transmembrane transport
g1324.t1	Scaffold_7	177768	180058	gi|342320935|gb|EGU12873.1|	G0SWE9	Rhodosporidium NP11uloides (strain ATCC 204091 / IIP 30 / MTCC 1151) (Yeast) (RhodoNP11ula glutinis (strain ATCC 204091))	Cytoskeleton assembly control protein	GO:0003779 GO:0005543 GO:0030276 GO:0006897	actin binding;phospholipid binding;clathrin binding;endocytosis
g4732.t1	Scaffold_30	115588	117271	gi|472583306|gb|EMS20949.1|	M7XB15	Rhodosporidium NP11uloides (strain NP11) (Yeast) (RhodoNP11ula gracilis)	Cytoskeleton assembly control protein Sla1	GO:0008092 GO:0030674 GO:0042802 GO:0043130	cytoskeletal protein binding;protein binding, bridging;identical protein binding;ubiquitin binding
g3741.t1	Scaffold_6	952905	954389	gi|472580288|gb|EMS18104.1|	M7X358	Rhodosporidium NP11uloides (strain NP11) (Yeast) (RhodoNP11ula gracilis)	Cytosolic Fe-S cluster assembly facNP11 CFD1 (Cytosolic Fe-S cluster-deficient protein 1)	GO:0044424 GO:0051539 GO:0016226	intracellular part;4 iron, 4 sulfur cluster binding;iron-sulfur cluster assembly
g5232.t1	Scaffold_23	309275	315012	gi|472582346|gb|EMS20038.1|	M7XIN4	Rhodosporidium NP11uloides (strain NP11) (Yeast) (RhodoNP11ula gracilis)	Cytosolic Fe-S cluster assembly facNP11 NAR1	GO:0005789 GO:0016021 GO:0006506	endoplasmic reticulum membrane;integral component of membrane;GPI anchor biosynthetic process
g2705.t1	Scaffold_18	349379	350840	gi|472581015|gb|EMS18776.1|	M7WL71	Rhodosporidium NP11uloides (strain NP11) (Yeast) (RhodoNP11ula gracilis)	Cytosolic Fe-S cluster assembly facNP11 NBP35 (Nucleotide-binding protein 35)	GO:0005634 GO:0005737 GO:0005506 GO:0005524 GO:0016887 GO:0051539 GO:0002098 GO:0016226	nucleus;cytoplasm;iron ion binding;ATP binding;ATPase activity;4 iron, 4 sulfur cluster binding;tRNA wobble uridine modification;iron-sulfur cluster assembly
g5661.t1	Scaffold_2	637353	639096	gi|472588379|gb|EMS25851.1|	M7X688	Rhodosporidium NP11uloides (strain NP11) (Yeast) (RhodoNP11ula gracilis)	D-3-phosphoglycerate dehydrogenase	GO:0005829 GO:0004617 GO:0051287 GO:0006564 GO:0055114	cytosol;phosphoglycerate dehydrogenase activity;NAD binding;L-serine biosynthetic process;oxidation-reduction process
g1773.t1	Scaffold_31	151656	153435	gi|472584923|gb|EMS22498.1|	M7XQL2	Rhodosporidium NP11uloides (strain NP11) (Yeast) (RhodoNP11ula gracilis)	D-4,5 unsaturated beta-glucuronyl hydrolase, glycoside hydrolase family 88 protein	GO:0003824	catalytic activity
g1804.t1	Scaffold_25	12197	13925	gi|472587848|gb|EMS25344.1|	M7XN60	Rhodosporidium NP11uloides (strain NP11) (Yeast) (RhodoNP11ula gracilis)	D-amino-acid oxidase	GO:0003884 GO:0055114	D-amino-acid oxidase activity;oxidation-reduction process
g5922.t1	Scaffold_36	110669	112815	gi|472585420|gb|EMS22974.1|	M7XGH5	Rhodosporidium NP11uloides (strain NP11) (Yeast) (RhodoNP11ula gracilis)	D-arabinitol dehydrogenase	GO:0016491 GO:0055114	oxidoreductase activity;oxidation-reduction process
g2119.t1	Scaffold_10	308470	310483	gi|472583652|gb|EMS21276.1|	M7WT83	Rhodosporidium NP11uloides (strain NP11) (Yeast) (RhodoNP11ula gracilis)	D-arabinono-1,4-lactone oxidase	GO:0016020 GO:0003885 GO:0008762 GO:0050660 GO:0055114	membrane;D-arabinono-1,4-lactone oxidase activity;UDP-N-acetylmuramate dehydrogenase activity;flavin adenine dinucleotide binding;oxidation-reduction process
g1622.t1	Scaffold_13	155136	157456	gi|472582823|gb|EMS20494.1|	M7X9T4	Rhodosporidium NP11uloides (strain NP11) (Yeast) (RhodoNP11ula gracilis)	D-arabinono-1,4-lactone oxidase	GO:0016020 GO:0003885 GO:0008762 GO:0050660 GO:0055114	membrane;D-arabinono-1,4-lactone oxidase activity;UDP-N-acetylmuramate dehydrogenase activity;flavin adenine dinucleotide binding;oxidation-reduction process
g4009.t1	Scaffold_1	577104	578734	gi|472581077|gb|EMS18832.1|	M7WEJ4	Rhodosporidium NP11uloides (strain NP11) (Yeast) (RhodoNP11ula gracilis)	D-arabinose 1-dehydrogenase
g3466.t1	Scaffold_6	48320	49677	gi|472584265|gb|EMS21871.1|	M7WUX2	Rhodosporidium NP11uloides (strain NP11) (Yeast) (RhodoNP11ula gracilis)	D-isomer specific 2-hydroxyacid dehydrogenase	GO:0016616 GO:0051287 GO:0055114	oxidoreductase activity, acting on the CH-OH group of donors, NAD or NADP as accepNP11;NAD binding;oxidation-reduction process
g1617.t1	Scaffold_13	142104	144953	gi|472582816|gb|EMS20487.1|	M7WJ06	Rhodosporidium NP11uloides (strain NP11) (Yeast) (RhodoNP11ula gracilis)	D-lactaldehyde dehydrogenase	GO:0003824 GO:0050662 GO:0044237	catalytic activity;coenzyme binding;cellular metabolic process
g5343.t1	Scaffold_22	189931	194143	gi|472586740|gb|EMS24259.1|	M7XK84	Rhodosporidium NP11uloides (strain NP11) (Yeast) (RhodoNP11ula gracilis)	D-lactate dehydrogenase	GO:0003676 GO:0008762 GO:0046872 GO:0050660 GO:0055114	nucleic acid binding;UDP-N-acetylmuramate dehydrogenase activity;metal ion binding;flavin adenine dinucleotide binding;oxidation-reduction process
g4051.t1	Scaffold_1	701346	703611	gi|472583035|gb|EMS20697.1|	M7WJN6	Rhodosporidium NP11uloides (strain NP11) (Yeast) (RhodoNP11ula gracilis)	D-lactate dehydrogenase 2, mitochondrial	GO:0005739 GO:0008762 GO:0050660 GO:0055114	mitochondrion;UDP-N-acetylmuramate dehydrogenase activity;flavin adenine dinucleotide binding;oxidation-reduction process
g678.t1	Scaffold_3	1036812	1038126	gi|472585817|gb|EMS23359.1|	M7XHJ1	Rhodosporidium NP11uloides (strain NP11) (Yeast) (RhodoNP11ula gracilis)	D-mandelate dehydrogenase	GO:0016616 GO:0051287 GO:0055114	oxidoreductase activity, acting on the CH-OH group of donors, NAD or NADP as accepNP11;NAD binding;oxidation-reduction process
g4187.t1	Scaffold_1	1134232	1135430	gi|472587339|gb|EMS24838.1|	M7XX64	Rhodosporidium NP11uloides (strain NP11) (Yeast) (RhodoNP11ula gracilis)	D-tyrosyl-tRNA(Tyr) deacylase (EC 3.1.-.-)	GO:0005737 GO:0052689 GO:0019478	cytoplasm;carboxylic ester hydrolase activity;D-amino acid catabolic process
g5743.t1	Scaffold_2	904547	907854	gi|472588584|gb|EMS26056.1|	M7X6R3	Rhodosporidium NP11uloides (strain NP11) (Yeast) (RhodoNP11ula gracilis)	DASH complex subunit ASK1	GO:0042729 GO:0072686 GO:0005509 GO:0030472	DASH complex;mitotic spindle;calcium ion binding;mitotic spindle organization in nucleus
g1024.t1	Scaffold_19	332367	332960	gi|472586308|gb|EMS23836.1|	M7X0L9	Rhodosporidium NP11uloides (strain NP11) (Yeast) (RhodoNP11ula gracilis)	DASH complex subunit DAD4	GO:0042729 GO:0072686 GO:0008017 GO:0008608 GO:0030472 GO:0031110 GO:0048522	DASH complex;mitotic spindle;microtubule binding;attachment of spindle microtubules to kinetochore;mitotic spindle organization in nucleus;regulation of microtubule polymerization or depolymerization;positive regulation of cellular process
g4538.t1	Scaffold_28	124135	124820	gi|472587668|gb|EMS25164.1|	M7XMN8	Rhodosporidium NP11uloides (strain NP11) (Yeast) (RhodoNP11ula gracilis)	DASH complex, subunit Dad2	GO:0042729 GO:0072686 GO:0030472	DASH complex;mitotic spindle;mitotic spindle organization in nucleus
g3795.t1	Scaffold_21	177840	178624	gi|472582205|gb|EMS19901.1|	M7WPB2	Rhodosporidium NP11uloides (strain NP11) (Yeast) (RhodoNP11ula gracilis)	DASH complex, subunit Dam1	GO:0042729 GO:0072686 GO:0030472	DASH complex;mitotic spindle;mitotic spindle organization in nucleus
g4846.t1	Scaffold_29	209764	212060	gi|472580834|gb|EMS18607.1|	M7WDV9	Rhodosporidium NP11uloides (strain NP11) (Yeast) (RhodoNP11ula gracilis)	DCG1-like protein	GO:0036361 GO:0051087 GO:0006457 GO:0006807 GO:0051259	racemase activity, acting on amino acids and derivatives;chaperone binding;protein folding;nitrogen compound metabolic process;protein oligomerization
g272.t1	Scaffold_4	803085	806267	gi|472581542|gb|EMS19276.1|	M7WML0	Rhodosporidium NP11uloides (strain NP11) (Yeast) (RhodoNP11ula gracilis)	DDHD domain containing protein	GO:0046872	metal ion binding
g5449.t1	Scaffold_15	237598	241579	gi|472583968|gb|EMS21584.1|	M7XCR9	Rhodosporidium NP11uloides (strain NP11) (Yeast) (RhodoNP11ula gracilis)	DDT domain-containing protein
g782.t1	Scaffold_12	104667	108108	gi|472587727|gb|EMS25223.1|	M7XY56	Rhodosporidium NP11uloides (strain NP11) (Yeast) (RhodoNP11ula gracilis)	DEAD (Asp-glu-ala-asp) box containing, RNA helicase	GO:0005852 GO:0016021 GO:0016282 GO:0033290 GO:0003743 GO:0005515 GO:0005524 GO:0008026 GO:0001731 GO:0006446	eukaryotic translation initiation facNP11 3 complex;integral component of membrane;eukaryotic 43S preinitiation complex;eukaryotic 48S preinitiation complex;translation initiation facNP11 activity;protein binding;ATP binding;ATP-dependent helicase activity;formation of translation preinitiation complex;regulation of translational initiation
g7.t1	Scaffold_40	22632	23957	gi|472587551|gb|EMS25047.1|	M7WWQ6	Rhodosporidium NP11uloides (strain NP11) (Yeast) (RhodoNP11ula gracilis)	DEAD/DEAH box type DNA/RNA helicase	GO:0004386	helicase activity
g1596.t1	Scaffold_13	29531	36709	gi|342319447|gb|EGU11395.1|	G0T0G6	Rhodosporidium NP11uloides (strain ATCC 204091 / IIP 30 / MTCC 1151) (Yeast) (RhodoNP11ula glutinis (strain ATCC 204091))	DEAH box polypeptide 36	GO:0005634 GO:0003676 GO:0004386 GO:0005524 GO:0010467 GO:0016070	nucleus;nucleic acid binding;helicase activity;ATP binding;gene expression;RNA metabolic process
g1907.t1	Scaffold_24	5472	8381	gi|342319507|gb|EGU11455.1|	G0T0M6	Rhodosporidium NP11uloides (strain ATCC 204091 / IIP 30 / MTCC 1151) (Yeast) (RhodoNP11ula glutinis (strain ATCC 204091))	Defective in cullin neddylation protein	GO:0003676 GO:0005515 GO:0016788	nucleic acid binding;protein binding;hydrolase activity, acting on ester bonds
g1845.t1	Scaffold_25	130615	132271	gi|472587895|gb|EMS25391.1|	M7X4Y2	Rhodosporidium NP11uloides (strain NP11) (Yeast) (RhodoNP11ula gracilis)	Defective in cullin neddylation protein
g2925.t1	Scaffold_8	285173	286529	gi|472586582|gb|EMS24101.1|	M7X1A7	Rhodosporidium NP11uloides (strain NP11) (Yeast) (RhodoNP11ula gracilis)	Delayed-type hypersensitivity antigen-like protein
g462.t1	Scaffold_3	355052	357327	gi|472586102|gb|EMS23644.1|	M7XID1	Rhodosporidium NP11uloides (strain NP11) (Yeast) (RhodoNP11ula gracilis)	Delta-1-pyrroline-5-carboxylate dehydrogenase	GO:0044444 GO:0003842 GO:0016620 GO:0006537 GO:0006561 GO:0055114	cytoplasmic part;1-pyrroline-5-carboxylate dehydrogenase activity;oxidoreductase activity, acting on the aldehyde or oxo group of donors, NAD or NADP as accepNP11;glutamate biosynthetic process;proline biosynthetic process;oxidation-reduction process
g718.t1	Scaffold_3	1205857	1207414	gi|342318938|gb|EGU10893.1|	G0T259	Rhodosporidium NP11uloides (strain ATCC 204091 / IIP 30 / MTCC 1151) (Yeast) (RhodoNP11ula glutinis (strain ATCC 204091))	Delta-12 fatty acid desaturase	GO:0016021 GO:0006629	integral component of membrane;lipid metabolic process
g3804.t1	Scaffold_21	202982	206548	gi|472582172|gb|EMS19868.1|	M7XI95	Rhodosporidium NP11uloides (strain NP11) (Yeast) (RhodoNP11ula gracilis)	Delta-9 fatty acid desaturase	GO:0005783 GO:0016021 GO:0004768 GO:0005506 GO:0020037 GO:0006636 GO:0055114 EC:1.14.19.1	endoplasmic reticulum;integral component of membrane;stearoyl-CoA 9-desaturase activity;iron ion binding;heme binding;unsaturated fatty acid biosynthetic process;oxidation-reduction process
g5286.t1	Scaffold_22	6548	7943	gi|472586479|gb|EMS23998.1|	M7XUS8	Rhodosporidium NP11uloides (strain NP11) (Yeast) (RhodoNP11ula gracilis)	Delta(3,5)-Delta(2,4)-dienoyl-CoA isomerase	GO:0016853 GO:0008152	isomerase activity;metabolic process
g2335.t1	Scaffold_14	456245	458232	gi|472585735|gb|EMS23286.1|	M7WYZ4	Rhodosporidium NP11uloides (strain NP11) (Yeast) (RhodoNP11ula gracilis)	Delta24(24(1))-sterol reductase	GO:0016021 GO:0016628 GO:0044763 GO:0051234 GO:0055114	integral component of membrane;oxidoreductase activity, acting on the CH-CH group of donors, NAD or NADP as accepNP11;single-organism cellular process;establishment of localization;oxidation-reduction process
g3660.t1	Scaffold_6	648320	651679	gi|472582055|gb|EMS19757.1|	M7WH45	Rhodosporidium NP11uloides (strain NP11) (Yeast) (RhodoNP11ula gracilis)	Delta8-fatty-acid desaturase	GO:0016021 GO:0016491 GO:0020037 GO:0006629 GO:0055114	integral component of membrane;oxidoreductase activity;heme binding;lipid metabolic process;oxidation-reduction process
g410.t1	Scaffold_3	200115	201469	gi|472586009|gb|EMS23551.1|	M7WZN6	Rhodosporidium NP11uloides (strain NP11) (Yeast) (RhodoNP11ula gracilis)	Deoxyhypusine hydroxylase (DOHH) (EC 1.14.99.29) (Deoxyhypusine dioxygenase) (Deoxyhypusine monooxygenase)	GO:0005634 GO:0005737 GO:0019135 GO:0046872 GO:0008612 GO:0055114 EC:1.14.99.29	nucleus;cytoplasm;deoxyhypusine monooxygenase activity;metal ion binding;peptidyl-lysine modification to peptidyl-hypusine;oxidation-reduction process
g999.t1	Scaffold_19	267938	269359	gi|342321204|gb|EGU13139.1|	G0SVX2	Rhodosporidium NP11uloides (strain ATCC 204091 / IIP 30 / MTCC 1151) (Yeast) (RhodoNP11ula glutinis (strain ATCC 204091))	Deoxyhypusine synthase	GO:0005634 GO:0005829 GO:0034038 GO:0008612	nucleus;cytosol;deoxyhypusine synthase activity;peptidyl-lysine modification to peptidyl-hypusine
g4947.t1	Scaffold_9	324247	325046	gi|342318881|gb|EGU10837.1|	G0T277	Rhodosporidium NP11uloides (strain ATCC 204091 / IIP 30 / MTCC 1151) (Yeast) (RhodoNP11ula glutinis (strain ATCC 204091))	Deoxynucleotidyltransferase
g1967.t1	Scaffold_24	231573	234289	gi|472582422|gb|EMS20108.1|	M7XIV4	Rhodosporidium NP11uloides (strain NP11) (Yeast) (RhodoNP11ula gracilis)	Deoxyribodipyrimidine photo-lyase	GO:0003913 GO:0006281	DNA photolyase activity;DNA repair
g4550.t1	Scaffold_28	159398	160554	gi|342320529|gb|EGU12469.1|	G0SXK6	Rhodosporidium NP11uloides (strain ATCC 204091 / IIP 30 / MTCC 1151) (Yeast) (RhodoNP11ula glutinis (strain ATCC 204091))	Deoxythymidylate kinase Thymidylate kinase	GO:0005634 GO:0005739 GO:0005829 GO:0004798 GO:0005524 GO:0009041 GO:0006227 GO:0006233 GO:0006235 GO:0016310 EC:2.7.4	nucleus;mitochondrion;cytosol;thymidylate kinase activity;ATP binding;uridylate kinase activity;dUDP biosynthetic process;dTDP biosynthetic process;dTTP biosynthetic process;phosphorylation
g5018.t1	Scaffold_9	549635	551851	gi|472581813|gb|EMS19528.1|	M7XH91	Rhodosporidium NP11uloides (strain NP11) (Yeast) (RhodoNP11ula gracilis)	Dephospho-CoA kinase	GO:0016020 GO:0004140 GO:0005524 GO:0015937 GO:0016310	membrane;dephospho-CoA kinase activity;ATP binding;coenzyme A biosynthetic process;phosphorylation
g2587.t1	Scaffold_11	545681	547855	gi|472583073|gb|EMS20727.1|	M7WJT4	Rhodosporidium NP11uloides (strain NP11) (Yeast) (RhodoNP11ula gracilis)	Derlin	GO:0005783 GO:0044425	endoplasmic reticulum;membrane part
g326.t1	Scaffold_4	1029510	1031134	gi|472581521|gb|EMS19255.1|	M7WN59	Rhodosporidium NP11uloides (strain NP11) (Yeast) (RhodoNP11ula gracilis)	Derlin	GO:0005789 GO:0016021	endoplasmic reticulum membrane;integral component of membrane
g5086.t1	Scaffold_27	81546	84879	gi|472585827|gb|EMS23369.1|	M7XHK0	Rhodosporidium NP11uloides (strain NP11) (Yeast) (RhodoNP11ula gracilis)	Developmentally regulated GTP-binding protein 2	GO:0005634 GO:0051286 GO:0005525 GO:0008081 GO:0002181 GO:0006281	nucleus;cell tip;GTP binding;phosphoric diester hydrolase activity;cytoplasmic translation;DNA repair
g4445.t1	Scaffold_1	1973201	1976832	gi|472587364|gb|EMS24863.1|	M7XX84	Rhodosporidium NP11uloides (strain NP11) (Yeast) (RhodoNP11ula gracilis)	DH domain containing protein	GO:0005089 GO:0035023	Rho guanyl-nucleotide exchange facNP11 activity;regulation of Rho protein signal transduction
g387.t1	Scaffold_3	122276	127091	gi|472585978|gb|EMS23520.1|	M7X085	Rhodosporidium NP11uloides (strain NP11) (Yeast) (RhodoNP11ula gracilis)	DHX37 protein	GO:0043231 GO:0003676 GO:0005524 GO:0008026	intracellular membrane-bounded organelle;nucleic acid binding;ATP binding;ATP-dependent helicase activity
g4347.t1	Scaffold_1	1604750	1606824	gi|254553056|dbj|BAH85840.1|	C6KZS6	Rhodosporidium NP11uloides (Yeast) (RhodoNP11ula gracilis)	Diacylglycerol acyltransferase (RHTO0S04e04720g1_1)	GO:0016021 GO:0016747	integral component of membrane;transferase activity, transferring acyl groups other than amino-acyl groups
g2546.t1	Scaffold_11	383492	385085	gi|472586383|gb|EMS23911.1|	M7X0S9	Rhodosporidium NP11uloides (strain NP11) (Yeast) (RhodoNP11ula gracilis)	Diacylglycerol kinase	GO:0016021 GO:0016301 GO:0016310	integral component of membrane;kinase activity;phosphorylation
g3714.t1	Scaffold_6	836208	837140	gi|472582110|gb|EMS19812.1|	M7WH84	Rhodosporidium NP11uloides (strain NP11) (Yeast) (RhodoNP11ula gracilis)	Diamine N-acetyltransferase	GO:0008080	N-acetyltransferase activity
g3715.t1	Scaffold_6	837610	838443	gi|472582110|gb|EMS19812.1|	M7WH84	Rhodosporidium NP11uloides (strain NP11) (Yeast) (RhodoNP11ula gracilis)	Diamine N-acetyltransferase	GO:0008080	N-acetyltransferase activity
g1853.t1	Scaffold_25	155644	156264	gi|472587904|gb|EMS25400.1|	M7X5N2	Rhodosporidium NP11uloides (strain NP11) (Yeast) (RhodoNP11ula gracilis)	Diaminohydroxyphosphoribosylamino-pyrimidine deaminase	GO:0008270 GO:0016787 GO:0043412 GO:0044238 GO:0044260	zinc ion binding;hydrolase activity;macromolecule modification;primary metabolic process;cellular macromolecule metabolic process
g3773.t1	Scaffold_21	100696	103566	gi|472585401|gb|EMS22955.1|	M7WYM4	Rhodosporidium NP11uloides (strain NP11) (Yeast) (RhodoNP11ula gracilis)	Dicarboxylic amino acid permease	GO:0016021 GO:0044464 GO:0008514 GO:0015172 GO:0003333 GO:0006835 GO:0015800 GO:0015807 GO:0098656	integral component of membrane;cell part;organic anion transmembrane transporter activity;acidic amino acid transmembrane transporter activity;amino acid transmembrane transport;dicarboxylic acid transport;acidic amino acid transport;L-amino acid transport;anion transmembrane transport
g4910.t1	Scaffold_9	196623	197880	gi|472581141|gb|EMS18890.1|	M7WM21	Rhodosporidium NP11uloides (strain NP11) (Yeast) (RhodoNP11ula gracilis)	Dienelactone hydrolase family protein	GO:0016787	hydrolase activity
g1226.t1	Scaffold_16	167181	169782	gi|472584616|gb|EMS22202.1|	M7WNU3	Rhodosporidium NP11uloides (strain NP11) (Yeast) (RhodoNP11ula gracilis)	Digestive organ expansion facNP11	GO:0005634	nucleus
g623.t1	Scaffold_3	854154	855523	gi|472584237|gb|EMS21843.1|	M7XNT9	Rhodosporidium NP11uloides (strain NP11) (Yeast) (RhodoNP11ula gracilis)	Dihydrodiol dehydrogenase / D-xylose 2-dehydrogenase (NADP)	GO:0016491	oxidoreductase activity
g3594.t1	Scaffold_6	446806	448045	gi|472584237|gb|EMS21843.1|	M7XNT9	Rhodosporidium NP11uloides (strain NP11) (Yeast) (RhodoNP11ula gracilis)	Dihydrodiol dehydrogenase / D-xylose 2-dehydrogenase (NADP)	GO:0016491 GO:0055114	oxidoreductase activity;oxidation-reduction process
g1749.t1	Scaffold_31	68309	69893	gi|472580795|gb|EMS18568.1|	M7XEK4	Rhodosporidium NP11uloides (strain NP11) (Yeast) (RhodoNP11ula gracilis)	Dihydrodipicolinate synthase	GO:0016829 GO:0008152	lyase activity;metabolic process
g3437.t1	Scaffold_38	53716	54804	gi|472580795|gb|EMS18568.1|	M7XEK4	Rhodosporidium NP11uloides (strain NP11) (Yeast) (RhodoNP11ula gracilis)	Dihydrodipicolinate synthase	GO:0016829 GO:0008152	lyase activity;metabolic process
g4028.t1	Scaffold_1	645397	646505	gi|472582994|gb|EMS20656.1|	M7WRI0	Rhodosporidium NP11uloides (strain NP11) (Yeast) (RhodoNP11ula gracilis)	Dihydrofolate reductase
g4971.t1	Scaffold_9	404564	408202	gi|472581877|gb|EMS19592.1|	M7WGM9	Rhodosporidium NP11uloides (strain NP11) (Yeast) (RhodoNP11ula gracilis)	Dihydrolipoamide acetyltransferase component of pyruvate dehydrogenase complex (EC 2.3.1.-)	GO:0016746 GO:0016818 GO:0097159 GO:1901363 GO:0008152	transferase activity, transferring acyl groups;hydrolase activity, acting on acid anhydrides, in phosphorus-containing anhydrides;organic cyclic compound binding;heterocyclic compound binding;metabolic process
g5904.t1	Scaffold_36	54630	60463	gi|472585468|gb|EMS23022.1|	M7WR40	Rhodosporidium NP11uloides (strain NP11) (Yeast) (RhodoNP11ula gracilis)	Dihydrolipoyl dehydrogenase (EC 1.8.1.4)	GO:0005623 GO:0016021 GO:0004148 GO:0050660 GO:0045454 GO:0055085 GO:0055114	cell;integral component of membrane;dihydrolipoyl dehydrogenase activity;flavin adenine dinucleotide binding;cell redox homeostasis;transmembrane transport;oxidation-reduction process
g4116.t1	Scaffold_1	900880	902138	gi|472587012|gb|EMS24511.1|	M7X2F3	Rhodosporidium NP11uloides (strain NP11) (Yeast) (RhodoNP11ula gracilis)	Dihydroorotase	GO:0004151 GO:0019856	dihydroorotase activity;pyrimidine nucleobase biosynthetic process
g2785.t1	Scaffold_26	194139	195844	gi|472586403|gb|EMS23931.1|	M7X0U7	Rhodosporidium NP11uloides (strain NP11) (Yeast) (RhodoNP11ula gracilis)	Dihydroorotate dehydrogenase	GO:0004152 GO:0006222 GO:0055114	dihydroorotate dehydrogenase activity;UMP biosynthetic process;oxidation-reduction process
g324.t1	Scaffold_4	1024279	1026797	gi|472581516|gb|EMS19250.1|	M7WN54	Rhodosporidium NP11uloides (strain NP11) (Yeast) (RhodoNP11ula gracilis)	Dihydroorotate dehydrogenase (quinone), mitochondrial (DHOdehase) (EC 1.3.5.2)	GO:0005739 GO:0016020 GO:0004158 GO:0006207 GO:0006222 GO:0055114	mitochondrion;membrane;dihydroorotate oxidase activity;'de novo' pyrimidine nucleobase biosynthetic process;UMP biosynthetic process;oxidation-reduction process
g3730.t1	Scaffold_6	919340	922226	gi|472580298|gb|EMS18114.1|	M7X369	Rhodosporidium NP11uloides (strain NP11) (Yeast) (RhodoNP11ula gracilis)	Dihydroxy-acid dehydratase	GO:0004160 GO:0009082	dihydroxy-acid dehydratase activity;branched-chain amino acid biosynthetic process
g5109.t1	Scaffold_27	149949	152597	gi|472585833|gb|EMS23375.1|	M7WZV8	Rhodosporidium NP11uloides (strain NP11) (Yeast) (RhodoNP11ula gracilis)	DIL and Ankyrin domain containing protein	GO:0005515	protein binding
g1867.t1	Scaffold_25	197447	199328	gi|472587755|gb|EMS25251.1|	M7X4K9	Rhodosporidium NP11uloides (strain NP11) (Yeast) (RhodoNP11ula gracilis)	Dimethylaniline monooxygenase (N-oxide forming)	GO:0004499 GO:0050660 GO:0050661 GO:0055114	N,N-dimethylaniline monooxygenase activity;flavin adenine dinucleotide binding;NADP binding;oxidation-reduction process
g4539.t1	Scaffold_28	126262	129214	gi|472587663|gb|EMS25159.1|	M7XMN3	Rhodosporidium NP11uloides (strain NP11) (Yeast) (RhodoNP11ula gracilis)	Dimethylaniline monooxygenase (N-oxide forming)	GO:0004499 GO:0050660 GO:0050661 GO:0055114	N,N-dimethylaniline monooxygenase activity;flavin adenine dinucleotide binding;NADP binding;oxidation-reduction process
g644.t1	Scaffold_3	914669	916800	gi|472581329|gb|EMS19068.1|	M7XFY9	Rhodosporidium NP11uloides (strain NP11) (Yeast) (RhodoNP11ula gracilis)	Dimethylaniline monooxygenase (N-oxide forming)	GO:0016021 GO:0004499 GO:0050660 GO:0050661 GO:0055114 EC:1.14.13.8	integral component of membrane;N,N-dimethylaniline monooxygenase activity;flavin adenine dinucleotide binding;NADP binding;oxidation-reduction process
g1921.t1	Scaffold_24	56929	59862	gi|472582471|gb|EMS20157.1|	M7WI43	Rhodosporidium NP11uloides (strain NP11) (Yeast) (RhodoNP11ula gracilis)	Dimethylaniline monooxygenase (N-oxide-forming)	GO:0004499 GO:0050660 GO:0050661 GO:0055114 EC:1.14.13.8	N,N-dimethylaniline monooxygenase activity;flavin adenine dinucleotide binding;NADP binding;oxidation-reduction process
g4134.t1	Scaffold_1	958014	959705	gi|472586993|gb|EMS24492.1|	M7WV71	Rhodosporidium NP11uloides (strain NP11) (Yeast) (RhodoNP11ula gracilis)	Dipeptidase (EC 3.4.13.19)	GO:0016805 GO:0006508	dipeptidase activity;proteolysis
g2703.t1	Scaffold_18	340419	344733	gi|472580990|gb|EMS18751.1|	M7WL54	Rhodosporidium NP11uloides (strain NP11) (Yeast) (RhodoNP11ula gracilis)	Dipeptidyl aminopeptidase	GO:0016020 GO:0008236 GO:0006508	membrane;serine-type peptidase activity;proteolysis
g4681.t1	Scaffold_20	313304	316047	gi|472584786|gb|EMS22361.1|	M7WW93	Rhodosporidium NP11uloides (strain NP11) (Yeast) (RhodoNP11ula gracilis)	Dipeptidyl-peptidase III	GO:0005737 GO:0016020 GO:0008239 GO:0046872 GO:0006508	cytoplasm;membrane;dipeptidyl-peptidase activity;metal ion binding;proteolysis
g5372.t1	Scaffold_22	303138	306595	gi|472586637|gb|EMS24156.1|	M7X1G3	Rhodosporidium NP11uloides (strain NP11) (Yeast) (RhodoNP11ula gracilis)	Diphenol oxidase	GO:0005576 GO:0004553 GO:0005507 GO:0016491 GO:0030248 GO:0005975 GO:0055114	extracellular region;hydrolase activity, hydrolyzing O-glycosyl compounds;copper ion binding;oxidoreductase activity;cellulose binding;carbohydrate metabolic process;oxidation-reduction process
g3043.t1	Scaffold_8	670230	675269	gi|472586627|gb|EMS24146.1|	M7X1F2	Rhodosporidium NP11uloides (strain NP11) (Yeast) (RhodoNP11ula gracilis)	Diphenol oxidase	GO:0005507 GO:0016491 GO:0055114	copper ion binding;oxidoreductase activity;oxidation-reduction process
g5289.t1	Scaffold_22	12197	13567	gi|472586482|gb|EMS24001.1|	M7X109	Rhodosporidium NP11uloides (strain NP11) (Yeast) (RhodoNP11ula gracilis)	Diphosphomevalonate decarboxylase (EC 4.1.1.33) (Mevalonate pyrophosphate decarboxylase)	GO:0005829 GO:0004163 GO:0005524 GO:0019287	cytosol;diphosphomevalonate decarboxylase activity;ATP binding;isopentenyl diphosphate biosynthetic process, mevalonate pathway
g3094.t1	Scaffold_8	840936	843549	gi|472581729|gb|EMS19452.1|	M7WG99	Rhodosporidium NP11uloides (strain NP11) (Yeast) (RhodoNP11ula gracilis)	Diphthamide biosynthesis protein 2	GO:0005737 GO:0017183	cytoplasm;peptidyl-diphthamide biosynthetic process from peptidyl-histidine
g4172.t1	Scaffold_1	1097075	1098251	gi|472582896|gb|EMS20558.1|	M7XK58	Rhodosporidium NP11uloides (strain NP11) (Yeast) (RhodoNP11ula gracilis)	Diphthine synthase	GO:0044424 GO:0004164 GO:0017183 GO:0032259	intracellular part;diphthine synthase activity;peptidyl-diphthamide biosynthetic process from peptidyl-histidine;methylation
g5905.t1	Scaffold_36	61911	66300	gi|342320254|gb|EGU12196.1|	G0SYN8	Rhodosporidium NP11uloides (strain ATCC 204091 / IIP 30 / MTCC 1151) (Yeast) (RhodoNP11ula glutinis (strain ATCC 204091))	DIS3-like exonuclease 2 (EC 3.1.13.-)	GO:0000178 GO:0043229 GO:0044444 GO:0000175 GO:0005488 GO:0016072 GO:0034427 GO:0034661 GO:0090305	exosome (RNase complex);intracellular organelle;cytoplasmic part;3'-5'-exoribonuclease activity;binding;rRNA metabolic process;nuclear-transcribed mRNA catabolic process, exonucleolytic, 3'-5';ncRNA catabolic process;nucleic acid phosphodiester bond hydrolysis
g4453.t1	Scaffold_1	2013333	2018648	gi|472587371|gb|EMS24870.1|	M7X438	Rhodosporidium NP11uloides (strain NP11) (Yeast) (RhodoNP11ula gracilis)	Ditrans,polycis-polyprenyl diphosphate synthase ((2E,6E)-farnesyl diphosphate specific) (EC 2.5.1.87)	GO:0016765	transferase activity, transferring alkyl or aryl (other than methyl) groups
g3706.t1	Scaffold_6	804491	808420	gi|472582101|gb|EMS19803.1|	M7XI43	Rhodosporidium NP11uloides (strain NP11) (Yeast) (RhodoNP11ula gracilis)	DNA cross-link repair 1C protein	GO:0016787	hydrolase activity
g4980.t1	Scaffold_9	437932	439710	gi|472581864|gb|EMS19579.1|	M7X7C8	Rhodosporidium NP11uloides (strain NP11) (Yeast) (RhodoNP11ula gracilis)	DNA damage response protein	GO:0004402 GO:0006355 GO:0016573 GO:0033554	histone acetyltransferase activity;regulation of transcription, DNA-templated;histone acetylation;cellular response to stress
g2288.t1	Scaffold_14	288191	289478	gi|472585706|gb|EMS23257.1|	M7WRU9	Rhodosporidium NP11uloides (strain NP11) (Yeast) (RhodoNP11ula gracilis)	DNA damage-binding protein 1	GO:0005634 GO:0003676	nucleus;nucleic acid binding
g436.t1	Scaffold_3	284370	286270	gi|472586049|gb|EMS23591.1|	M7WZT2	Rhodosporidium NP11uloides (strain NP11) (Yeast) (RhodoNP11ula gracilis)	DNA damage-inducible v-SNARE binding protein Ddi1	GO:0004190 GO:0043130 GO:0006508 EC:3.4.23	aspartic-type endopeptidase activity;ubiquitin binding;proteolysis
g3143.t1	Scaffold_5	98261	99565	gi|472585176|gb|EMS22742.1|	M7WQF8	Rhodosporidium NP11uloides (strain NP11) (Yeast) (RhodoNP11ula gracilis)	DNA dependent ATPase	GO:0044424	intracellular part
g2403.t1	Scaffold_33	9675	13597	gi|472585774|gb|EMS23325.1|	M7WZS1	Rhodosporidium NP11uloides (strain NP11) (Yeast) (RhodoNP11ula gracilis)	DNA excision repair protein ERCC-2	GO:0005634 GO:0003677 GO:0004003 GO:0005524 GO:0006289 GO:0032508	nucleus;DNA binding;ATP-dependent DNA helicase activity;ATP binding;nucleotide-excision repair;DNA duplex unwinding
g4098.t1	Scaffold_1	849224	852200	gi|472587034|gb|EMS24533.1|	M7XWA8	Rhodosporidium NP11uloides (strain NP11) (Yeast) (RhodoNP11ula gracilis)	DNA excision repair protein ERCC-3	GO:0003677 GO:0004003 GO:0005524 GO:0008168 GO:0006289 GO:0006367 GO:0032259 GO:0032508	DNA binding;ATP-dependent DNA helicase activity;ATP binding;methyltransferase activity;nucleotide-excision repair;transcription initiation from RNA polymerase II promoter;methylation;DNA duplex unwinding
g5578.t1	Scaffold_2	304099	320708	gi|472588505|gb|EMS25977.1|	M7WZA5	Rhodosporidium NP11uloides (strain NP11) (Yeast) (RhodoNP11ula gracilis)	DNA excision repair protein ERCC-5	GO:0005634 GO:0003697 GO:0004519 GO:0006289	nucleus;single-stranded DNA binding;endonuclease activity;nucleotide-excision repair
g4480.t1	Scaffold_1	2099660	2103428	gi|472587421|gb|EMS24920.1|	M7X481	Rhodosporidium NP11uloides (strain NP11) (Yeast) (RhodoNP11ula gracilis)	DNA helicase
g3825.t1	Scaffold_21	288446	291259	gi|472585343|gb|EMS22897.1|	M7WQS3	Rhodosporidium NP11uloides (strain NP11) (Yeast) (RhodoNP11ula gracilis)	DNA helicase	GO:0004386 GO:0005524	helicase activity;ATP binding
g2102.t1	Scaffold_10	265165	268266	gi|472583691|gb|EMS21315.1|	M7WTW7	Rhodosporidium NP11uloides (strain NP11) (Yeast) (RhodoNP11ula gracilis)	DNA helicase (EC 3.6.4.12)	GO:0000790 GO:0042555 GO:0003677 GO:0005524 GO:0043140 GO:0043142 GO:0006270 GO:0032508 GO:0033260 GO:0051301	nuclear chromatin;MCM complex;DNA binding;ATP binding;ATP-dependent 3'-5' DNA helicase activity;single-stranded DNA-dependent ATPase activity;DNA replication initiation;DNA duplex unwinding;nuclear DNA replication;cell division
g796.t1	Scaffold_12	155877	158693	gi|472587734|gb|EMS25230.1|	M7X574	Rhodosporidium NP11uloides (strain NP11) (Yeast) (RhodoNP11ula gracilis)	DNA helicase (EC 3.6.4.12)	GO:0032993 GO:0042555 GO:0044451 GO:0044454 GO:0003677 GO:0005524 GO:0043140 GO:0043142 GO:0006270 GO:0006342 GO:0032508 GO:0033260	protein-DNA complex;MCM complex;nucleoplasm part;nuclear chromosome part;DNA binding;ATP binding;ATP-dependent 3'-5' DNA helicase activity;single-stranded DNA-dependent ATPase activity;DNA replication initiation;chromatin silencing;DNA duplex unwinding;nuclear DNA replication
g3781.t1	Scaffold_21	121500	124549	gi|472585408|gb|EMS22962.1|	M7WQY2	Rhodosporidium NP11uloides (strain NP11) (Yeast) (RhodoNP11ula gracilis)	DNA helicase (EC 3.6.4.12)	GO:0000784 GO:0005656 GO:0005829 GO:0031261 GO:0031298 GO:0042555 GO:0003678 GO:0003682 GO:0003688 GO:0003697 GO:0005524 GO:0000727 GO:0006267 GO:0006343 GO:0030174 GO:0031939 GO:0032508 GO:0051097 GO:0051301	nuclear chromosome, telomeric region;nuclear pre-replicative complex;cytosol;DNA replication preinitiation complex;replication fork protection complex;MCM complex;DNA helicase activity;chromatin binding;DNA replication origin binding;single-stranded DNA binding;ATP binding;double-strand break repair via break-induced replication;pre-replicative complex assembly involved in nuclear cell cycle DNA …
g531.t1	Scaffold_3	577875	582730	gi|472584311|gb|EMS21905.1|	M7WVM6	Rhodosporidium NP11uloides (strain NP11) (Yeast) (RhodoNP11ula gracilis)	DNA helicase (EC 3.6.4.12)	GO:0005737 GO:0032993 GO:0042555 GO:0044451 GO:0044454 GO:0003677 GO:0005524 GO:0043140 GO:0043142 GO:0000724 GO:0006270 GO:0032508 GO:0033260	cytoplasm;protein-DNA complex;MCM complex;nucleoplasm part;nuclear chromosome part;DNA binding;ATP binding;ATP-dependent 3'-5' DNA helicase activity;single-stranded DNA-dependent ATPase activity;double-strand break repair via homologous recombination;DNA replication initiation;DNA duplex unwinding;nuclear DNA replication
g4714.t1	Scaffold_30	57536	60134	gi|472583380|gb|EMS21023.1|	M7XLG2	Rhodosporidium NP11uloides (strain NP11) (Yeast) (RhodoNP11ula gracilis)	DNA helicase (EC 3.6.4.12)	GO:0005737 GO:0032993 GO:0042555 GO:0044451 GO:0044454 GO:0003677 GO:0003678 GO:0005524 GO:0006270 GO:0006342 GO:0032508 GO:0033260	cytoplasm;protein-DNA complex;MCM complex;nucleoplasm part;nuclear chromosome part;DNA binding;DNA helicase activity;ATP binding;DNA replication initiation;chromatin silencing;DNA duplex unwinding;nuclear DNA replication
g3578.t1	Scaffold_6	405142	408318	gi|472584220|gb|EMS21826.1|	M7WUT3	Rhodosporidium NP11uloides (strain NP11) (Yeast) (RhodoNP11ula gracilis)	DNA helicase (EC 3.6.4.12)	GO:0000784 GO:0000790 GO:0005656 GO:0005737 GO:0031261 GO:0031298 GO:0042555 GO:0003678 GO:0003682 GO:0003688 GO:0003697 GO:0005524 GO:0000727 GO:0006267 GO:0006270 GO:0006271 GO:0051301 GO:1902450	nuclear chromosome, telomeric region;nuclear chromatin;nuclear pre-replicative complex;cytoplasm;DNA replication preinitiation complex;replication fork protection complex;MCM complex;DNA helicase activity;chromatin binding;DNA replication origin binding;single-stranded DNA binding;ATP binding;double-strand break repair via break-induced replication;pre-replicative complex assembly involved in nuc…
g5570.t1	Scaffold_2	271864	278547	gi|472588500|gb|EMS25972.1|	M7WZA1	Rhodosporidium NP11uloides (strain NP11) (Yeast) (RhodoNP11ula gracilis)	DNA ligase	GO:0003677 GO:0003910 GO:0005097 GO:0005524 GO:0006310 GO:0032313 GO:0051103	DNA binding;DNA ligase (ATP) activity;GTPase activaNP11 activity;ATP binding;DNA recombination;regulation of GTPase activity;DNA ligation involved in DNA repair
g4230.t1	Scaffold_1	1255173	1261525	gi|472587151|gb|EMS24650.1|	M7X3H1	Rhodosporidium NP11uloides (strain NP11) (Yeast) (RhodoNP11ula gracilis)	DNA ligase (EC 6.5.1.1)	GO:0044424 GO:0003677 GO:0003910 GO:0005524 GO:0006260 GO:0006310 GO:0051103	intracellular part;DNA binding;DNA ligase (ATP) activity;ATP binding;DNA replication;DNA recombination;DNA ligation involved in DNA repair
g4954.t1	Scaffold_9	347638	350132	gi|472581182|gb|EMS18931.1|	M7WLJ2	Rhodosporidium NP11uloides (strain NP11) (Yeast) (RhodoNP11ula gracilis)	DNA ligase (EC 6.5.1.1)	GO:0005634 GO:0005739 GO:0003677 GO:0003910 GO:0005524 GO:0006310 GO:0051103 GO:0071897 GO:1903461	nucleus;mitochondrion;DNA binding;DNA ligase (ATP) activity;ATP binding;DNA recombination;DNA ligation involved in DNA repair;DNA biosynthetic process;Okazaki fragment processing involved in mitotic DNA replication
g4036.t1	Scaffold_1	667918	671393	gi|472583012|gb|EMS20674.1|	M7XAB1	Rhodosporidium NP11uloides (strain NP11) (Yeast) (RhodoNP11ula gracilis)	DNA methyltransferase 1-associated protein 1	GO:0035267 GO:0008168 GO:0006281 GO:0006338 GO:0032259 GO:0043967 GO:0043968	NuA4 histone acetyltransferase complex;methyltransferase activity;DNA repair;chromatin remodeling;methylation;histone H4 acetylation;histone H2A acetylation
g3605.t1	Scaffold_6	479706	482782	gi|472584210|gb|EMS21816.1|	M7WUS6	Rhodosporidium NP11uloides (strain NP11) (Yeast) (RhodoNP11ula gracilis)	DNA mismatch repair protein MLH1	GO:0044428 GO:0005524 GO:0030983 GO:0006298	nuclear part;ATP binding;mismatched DNA binding;mismatch repair
g3537.t1	Scaffold_6	259320	263634	gi|472584126|gb|EMS21732.1|	M7WMK9	Rhodosporidium NP11uloides (strain NP11) (Yeast) (RhodoNP11ula gracilis)	DNA mismatch repair protein MSH2	GO:0032301 GO:0032302 GO:0000217 GO:0005524 GO:0032135 GO:0006298 GO:0006310 GO:0006996 GO:0044702 GO:0044763	MutSalpha complex;MutSbeta complex;DNA secondary structure binding;ATP binding;DNA insertion or deletion binding;mismatch repair;DNA recombination;organelle organization;single organism reproductive process;single-organism cellular process
g4502.t1	Scaffold_28	6132	10383	gi|472587636|gb|EMS25132.1|	M7WWY4	Rhodosporidium NP11uloides (strain NP11) (Yeast) (RhodoNP11ula gracilis)	DNA mismatch repair protein MSH3	GO:0044424 GO:0005524 GO:0030983 GO:0006298 GO:0006310 GO:0044702 GO:0044763	intracellular part;ATP binding;mismatched DNA binding;mismatch repair;DNA recombination;single organism reproductive process;single-organism cellular process
g2445.t1	Scaffold_11	6409	7018	gi|472583167|gb|EMS20821.1|	M7WRY7	Rhodosporidium NP11uloides (strain NP11) (Yeast) (RhodoNP11ula gracilis)	DNA mismatch repair protein MSH4	GO:0097159 GO:1901363	organic cyclic compound binding;heterocyclic compound binding
g2446.t1	Scaffold_11	7068	10680	gi|472583167|gb|EMS20821.1|	M7WRY7	Rhodosporidium NP11uloides (strain NP11) (Yeast) (RhodoNP11ula gracilis)	DNA mismatch repair protein MSH4	GO:0005524 GO:0030983 GO:0006298	ATP binding;mismatched DNA binding;mismatch repair
g5893.t1	Scaffold_36	20766	25955	gi|472585462|gb|EMS23016.1|	M7WY44	Rhodosporidium NP11uloides (strain NP11) (Yeast) (RhodoNP11ula gracilis)	DNA mismatch repair protein MSH5	GO:0005634 GO:0005840 GO:0000981 GO:0003735 GO:0005524 GO:0008270 GO:0030983 GO:0006298 GO:0006355 GO:0006412	nucleus;ribosome;RNA polymerase II transcription facNP11 activity, sequence-specific DNA binding;structural constituent of ribosome;ATP binding;zinc ion binding;mismatched DNA binding;mismatch repair;regulation of transcription, DNA-templated;translation
g1151.t1	Scaffold_37	25840	32575	gi|472583325|gb|EMS20968.1|	M7XLC1	Rhodosporidium NP11uloides (strain NP11) (Yeast) (RhodoNP11ula gracilis)	DNA mismatch repair protein MSH6	GO:0032300 GO:0044428 GO:0005524 GO:0030983 GO:0006298 GO:0007127	mismatch repair complex;nuclear part;ATP binding;mismatched DNA binding;mismatch repair;meiosis I
g3233.t1	Scaffold_5	423922	427826	gi|472585068|gb|EMS22634.1|	M7XFM1	Rhodosporidium NP11uloides (strain NP11) (Yeast) (RhodoNP11ula gracilis)	DNA mismatch repair protein MutS	GO:0005524 GO:0030983 GO:0006298	ATP binding;mismatched DNA binding;mismatch repair
g308.t1	Scaffold_4	940759	945341	gi|472581497|gb|EMS19231.1|	M7WMH4	Rhodosporidium NP11uloides (strain NP11) (Yeast) (RhodoNP11ula gracilis)	DNA mismatch repair protein PMS2	GO:0005634 GO:0032300 GO:0005524 GO:0030983 GO:0006298	nucleus;mismatch repair complex;ATP binding;mismatched DNA binding;mismatch repair
g3934.t1	Scaffold_1	321821	326726	gi|472583050|gb|EMS20712.1|	M7WJQ2	Rhodosporidium NP11uloides (strain NP11) (Yeast) (RhodoNP11ula gracilis)	DNA polymerase (EC 2.7.7.7)	GO:0043625 GO:0000166 GO:0003677 GO:0003887 GO:0008296 GO:0006287 GO:0006297 GO:0045004 GO:0071897 GO:0090305	delta DNA polymerase complex;nucleotide binding;DNA binding;DNA-directed DNA polymerase activity;3'-5'-exodeoxyribonuclease activity;base-excision repair, gap-filling;nucleotide-excision repair, DNA gap filling;DNA replication proofreading;DNA biosynthetic process;nucleic acid phosphodiester bond hydrolysis
g4166.t1	Scaffold_1	1075720	1082936	gi|472587065|gb|EMS24564.1|	M7XL09	Rhodosporidium NP11uloides (strain NP11) (Yeast) (RhodoNP11ula gracilis)	DNA polymerase (EC 2.7.7.7)	GO:0043229 GO:0000166 GO:0003677 GO:0003887 GO:0006260 GO:0019985	intracellular organelle;nucleotide binding;DNA binding;DNA-directed DNA polymerase activity;DNA replication;translesion synthesis
g134.t1	Scaffold_4	362168	368107	gi|472586844|gb|EMS24363.1|	M7XVU3	Rhodosporidium NP11uloides (strain NP11) (Yeast) (RhodoNP11ula gracilis)	DNA polymerase alpha subunit A	GO:0044454 GO:0000166 GO:0001882 GO:0003677 GO:0003887 GO:0008408 GO:0006270 GO:0044763 GO:0071897 GO:0090305	nuclear chromosome part;nucleotide binding;nucleoside binding;DNA binding;DNA-directed DNA polymerase activity;3'-5' exonuclease activity;DNA replication initiation;single-organism cellular process;DNA biosynthetic process;nucleic acid phosphodiester bond hydrolysis
g1210.t1	Scaffold_16	112921	116788	gi|472580748|gb|EMS18526.1|	M7WKE4	Rhodosporidium NP11uloides (strain NP11) (Yeast) (RhodoNP11ula gracilis)	DNA polymerase alpha subunit B	GO:0005634 GO:0003677 GO:0003887 GO:0004170 GO:0006260 GO:0046080 GO:0071897	nucleus;DNA binding;DNA-directed DNA polymerase activity;dUTP diphosphatase activity;DNA replication;dUTP metabolic process;DNA biosynthetic process
g622.t1	Scaffold_3	852230	854019	gi|472581345|gb|EMS19084.1|	M7X5X8	Rhodosporidium NP11uloides (strain NP11) (Yeast) (RhodoNP11ula gracilis)	DNA polymerase beta subunit	GO:0003677 GO:0003887 GO:0006281	DNA binding;DNA-directed DNA polymerase activity;DNA repair
g4317.t1	Scaffold_1	1532561	1534807	gi|472587118|gb|EMS24617.1|	M7WVJ7	Rhodosporidium NP11uloides (strain NP11) (Yeast) (RhodoNP11ula gracilis)	DNA polymerase delta subunit 2	GO:0003677 GO:0003887 GO:0006260 GO:0071897	DNA binding;DNA-directed DNA polymerase activity;DNA replication;DNA biosynthetic process
g3616.t1	Scaffold_6	519449	523972	gi|342319231|gb|EGU11181.1|	G0T1H4	Rhodosporidium NP11uloides (strain ATCC 204091 / IIP 30 / MTCC 1151) (Yeast) (RhodoNP11ula glutinis (strain ATCC 204091))	DNA polymerase epsilon catalytic subunit A	GO:0008622 GO:0000166 GO:0003677 GO:0003887 GO:0008270 GO:0008408 GO:0051536 GO:0006260 GO:0006281 GO:0071897 GO:0090305	epsilon DNA polymerase complex;nucleotide binding;DNA binding;DNA-directed DNA polymerase activity;zinc ion binding;3'-5' exonuclease activity;iron-sulfur cluster binding;DNA replication;DNA repair;DNA biosynthetic process;nucleic acid phosphodiester bond hydrolysis
g3667.t1	Scaffold_6	670557	673037	gi|472582046|gb|EMS19748.1|	M7XI02	Rhodosporidium NP11uloides (strain NP11) (Yeast) (RhodoNP11ula gracilis)	DNA polymerase epsilon subunit 2	GO:0005634 GO:0003677 GO:0003887 GO:0006261 GO:0071897	nucleus;DNA binding;DNA-directed DNA polymerase activity;DNA-dependent DNA replication;DNA biosynthetic process
g1758.t1	Scaffold_31	101974	103096	gi|472580787|gb|EMS18560.1|	M7WL33	Rhodosporidium NP11uloides (strain NP11) (Yeast) (RhodoNP11ula gracilis)	DNA polymerase epsilon subunit 3	GO:0005622 GO:0043565 GO:0046982	intracellular;sequence-specific DNA binding;protein heterodimerization activity
g2569.t1	Scaffold_11	472912	476371	gi|472583116|gb|EMS20770.1|	M7WSC6	Rhodosporidium NP11uloides (strain NP11) (Yeast) (RhodoNP11ula gracilis)	DNA polymerase eta subunit	GO:0003684 GO:0003887 GO:0006281	damaged DNA binding;DNA-directed DNA polymerase activity;DNA repair
[truncated: 4,743 more rows]

## Sheet: Table S4
Table S4. Synteny blocks between JGTA-S1 and C2.5t1
[truncated: 45 more rows]

## Sheet: Table S5
Table S5. Genome size in order Puccinomycotina	Genome size (MB)
[truncated: 40 more rows]

[truncated: 9 more sheets: Table S6, Table S7, Table S8, Table S9, Table S10, Table S11, Table S12, Table S13, Table S14]
